# Supplementary material for: Integrative Genomics Analysis Unravels Tissue-Specific Pathways, Networks, and Key Regulators of Blood Pressure Regulation
Source: Front Cardiovasc Med. 2019 Mar 12;6:21. doi: 10.3389/fcvm.2019.00021 (PMC6423920; doi:10.3389/fcvm.2019.00021)
Supplement: Supplementary file 1 [file Table_1.XLSX]

## Sheet: Sheet1
Supplement Table S1. Marker Set Enrichment Analysis (MSEA) of systolic/diastolic blood pressure. The pathways satisfy false discovery rate (FDR)<5% in at least one SNP-to-Gene mapping methods. The numbers in the "Significant Methods" represent in which methods the MSEA of the pathways is significant with FDR < 5%. Number 1 to 9 represent: Distance (1), Artery eSNP (2), Adipose eSNP (3), Brain eSN…
Modules	Annotations	Distance		eSNP_Artery		eSNP_Adipose		eSNP_Brain		eSNP_Blood		eSNP_Liver		eSNP_All		Regulome		Combined		Significant Methods
		P	FDR	P	FDR	P	FDR	P	FDR	P	FDR	P	FDR	P	FDR	P	FDR	P	FDR
Systolic Blood Pressure (SBP)
SBP_Positive	Positive Controls for SBP	3.83e-117	1.98e-114	2.80431e-09	8.17923e-07	1.98e-53	7.18e-51	1e-17	2.93e-15	2.15e-42	8.18e-40	3.9e-26	1.29e-23	1.29e-68	6.43e-66	6.22e-76	3.26e-73	3.44e-146	1.8e-143	1, 2, 3, 4, 5, 6, 7, 8, 9
DBP_Positive	Positive Controls for DBP	7.71e-82	2.99e-79	3.55787e-06	0.000778284	1.1e-31	1.33e-29	2.04e-13	3e-11	2.02e-30	5.77e-28	4.42e-21	1.1e-18	1.48e-54	5.54e-52	2.25e-40	8.85e-38	1.26e-85	4.96e-83	1, 2, 3, 4, 5, 6, 7, 8, 9
M9052	Phosphatidylinositol signaling system	7.43e-13	2.31e-10	NA	NA	4.4e-07	1.17e-05	NA	NA	9.04e-06	0.000607278	NA	NA	1.06e-05	0.000377042	3.22e-08	3.89e-06	2.64e-14	8.31e-12	1, 3, 5, 7, 8, 9
Co:4610	(carbohydrate metabolism)*	3.88e-11	8.62e-09	NA	NA	7.3e-06	0.000137057	5.07e-07	2.58e-05	1.72e-06	0.000113727	0.009234	0.0513727	7.09e-05	0.00173863	1.56e-08	2.05e-06	1.1e-12	2.87e-10	1, 3, 4, 5, 7, 8, 9
rctm0598	Integration of energy metabolism	1.18e-08	1.02e-06	NA	NA	NA	NA	NA	NA	NA	NA	NA	NA	NA	NA	9.28e-06	0.00029873	3.17e-12	6.51e-10	1, 8, 9
M6382	Regulation of autophagy	3.84e-08	2.98e-06	NA	NA	1.33e-13	6.9e-12	NA	NA	NA	NA	NA	NA	8.51e-13	1.69e-10	2.87e-07	2.21e-05	3.37e-12	6.76e-10	1, 3, 7, 8, 9
Co:4818	(Gene expression)*	4.27e-10	6.63e-08	NA	NA	5.81e-05	0.000793448	0.000137036	0.00401973	NA	NA	0.000258561	0.0080154	0.000984997	0.01295	6e-06	0.000208896	5.69e-12	9.43e-10	1, 3, 4, 6, 7, 8, 9
rctm1276	Tight junction interactions	0.00363309	0.0243198	NA	NA	1.69e-37	4.6e-35	NA	NA	NA	NA	8.98e-05	0.00356306	4.62e-23	1.38e-20	1.39e-07	1.36e-05	1.18e-11	1.69e-09	1, 3, 6, 7, 8, 9
rctm0531	Hemostasis	6.12e-07	2.64e-05	NA	NA	0.00108307	0.00873675	NA	NA	NA	NA	NA	NA	0.000586453	0.00940216	2.64e-07	2.1e-05	1.5e-10	1.47e-08	1, 3, 7, 8, 9
M3896	Inositol phosphate metabolism	1.7e-08	1.39e-06	NA	NA	9.65e-06	0.000170876	NA	NA	0.000645455	0.0141752	NA	NA	0.00156214	0.0181056	5.67e-09	8.99e-07	3.2e-10	2.96e-08	1, 3, 5, 7, 8, 9
rctm1111	Signal transduction by L1	6.75e-08	4.19e-06	0.00023608	0.0297054	7.63e-05	0.00100049	3.54e-08	2.83e-06	NA	NA	7.31e-08	9.06e-06	2.26e-07	1.46e-05	0.000850404	0.00721566	6.42e-10	5.6e-08	1, 2, 3, 4, 6, 7, 8, 9
M3342	Integrin Signaling Pathway	7.73e-07	3.16e-05	0.0014773	0.0994334	0.000387504	0.00384525	NA	NA	4.97e-05	0.00203946	NA	NA	2.35e-05	0.000699408	0.000532696	0.00529661	1.34e-09	1.11e-07	1, 3, 5, 7, 8, 9
M10579	Phospholipids as signalling intermediaries	1.07e-06	4.15e-05	NA	NA	NA	NA	NA	NA	NA	NA	NA	NA	NA	NA	6.46e-07	4.23e-05	2.33e-09	1.78e-07	1, 8, 9
Co:4603	(gene expression)*	9.84e-08	5.87e-06	NA	NA	0.00636686	0.0364922	NA	NA	NA	NA	NA	NA	0.000369808	0.00606856	4.94e-11	1.29e-08	2.75e-09	1.97e-07	1, 3, 7, 8, 9
M3494	Thrombin signaling and protease-activated receptors	8.42e-09	7.72e-07	NA	NA	NA	NA	NA	NA	NA	NA	NA	NA	NA	NA	3.23e-05	0.00071677	3.33e-09	2.18e-07	1, 8, 9
M14899	Angiotensin II mediated activation of JNK Pathway via Pyk2 dependent signaling	1.43e-09	1.85e-07	NA	NA	0.00935906	0.0499608	NA	NA	0.00150565	0.0249321	NA	NA	3.3e-07	2e-05	0.00257902	0.0163372	5.45e-09	3.35e-07	1, 3, 5, 7, 8, 9
M5291	Role of PI3K subunit p85 in regulation of Actin Organization and Cell Migration	4.86e-08	3.29e-06	NA	NA	NA	NA	NA	NA	NA	NA	NA	NA	NA	NA	2.34e-09	4.6e-07	5.61e-09	3.42e-07	1, 8, 9
rctm0743	NCAM signaling for neurite out-growth	1.04e-09	1.46e-07	NA	NA	NA	NA	NA	NA	0.000528268	0.0126231	NA	NA	8.78e-05	0.00203461	NA	NA	6.19e-09	3.6e-07	1, 5, 7, 9
Co:5493	(metal ion homeostasis)*	1.4e-07	8.07e-06	NA	NA	NA	NA	NA	NA	NA	NA	NA	NA	NA	NA	1.05e-05	0.00033061	8.8e-09	4.61e-07	1, 8, 9
rctm0893	Pre-NOTCH Expression and Processing	0.0329	0.103024	0.00347835	0.169504	0.000750185	0.00664188	NA	NA	NA	NA	5.74e-09	9.08e-07	2.72e-05	0.00077993	0.001574	0.0608	1.09e-08	5.51e-07	3, 6, 7, 9
rctm0225	Cell-cell junction organization	0.00103155	0.00929028	NA	NA	1.48e-29	1.61e-27	NA	NA	NA	NA	NA	NA	1e-12	1.81e-10	NA	NA	3.31e-08	1.53e-06	1, 3, 7, 9
M10792	MAPK signaling pathway	3.59e-05	0.00073091	NA	NA	1.4e-05	0.000235336	0.00247659	0.0377676	NA	NA	NA	NA	NA	NA	0.000175274	0.0023944	5.16e-08	2.25e-06	1, 3, 4, 8, 9
Co:4541	(Protein folding)*	8.62e-05	0.00138941	NA	NA	NA	NA	NA	NA	NA	NA	NA	NA	0.00424264	0.0377148	0.000222888	0.00282385	5.99e-08	2.54e-06	1, 7, 8, 9
rctm0592	Inositol phosphate metabolism	2.17e-07	1.16e-05	NA	NA	3.44e-06	7.12e-05	NA	NA	NA	NA	NA	NA	NA	NA	4.43e-05	0.000870077	6.45e-08	2.67e-06	1, 3, 8, 9
rctm1178	Striated Muscle Contraction	7.15e-07	3e-05	NA	NA	2.64e-05	0.000423196	NA	NA	0.00090757	0.0178846	NA	NA	0.000719507	0.0106216	7.14e-07	4.49e-05	7.76e-08	2.99e-06	1, 3, 5, 7, 8, 9
M10145	PTEN dependent cell cycle arrest and apoptosis	5.61e-07	2.56e-05	NA	NA	NA	NA	NA	NA	NA	NA	NA	NA	NA	NA	2.79e-05	0.000649304	7.83e-08	3.01e-06	1, 8, 9
rctm0622	Intrinsic Pathway for Apoptosis	4.21e-08	3.12e-06	0.000423731	0.0411961	NA	NA	NA	NA	0.000991788	0.0185676	NA	NA	0.00349924	0.0334486	2.85e-07	2.19e-05	9.22e-08	3.45e-06	1, 2, 5, 7, 8, 9
M8728	Hypertrophic cardiomyopathy (HCM)	2.3e-06	7.94e-05	NA	NA	0.000130856	0.00154894	NA	NA	NA	NA	NA	NA	NA	NA	4.79e-06	0.000179522	9.8e-08	3.52e-06	1, 3, 8, 9
M16848	Epithelial cell signaling in Helicobacter pylori infection	2.58e-06	8.7e-05	NA	NA	NA	NA	NA	NA	NA	NA	NA	NA	0.00123045	0.0152048	7.88e-05	0.00135961	1.43e-07	4.98e-06	1, 7, 8, 9
M17400	ALK in cardiac myocytes	5.88e-07	2.61e-05	NA	NA	NA	NA	NA	NA	NA	NA	NA	NA	NA	NA	1.77e-11	5.57e-09	1.79e-07	5.99e-06	1, 8, 9
M16884	Role of nicotinic acetylcholine receptors in the regulation of apoptosis	3.21e-06	0.000101319	NA	NA	NA	NA	NA	NA	2.02e-05	0.00104829	NA	NA	0.000831891	0.0118216	0.000155356	0.00216192	1.84e-07	6.02e-06	1, 5, 7, 8, 9
rctm0731	Muscle contraction	2.13e-05	0.000526649	0.000974799	0.0710791	4.27e-14	2.32e-12	9.89e-05	0.00310741	0.00275834	0.0379789	0.000106152	0.00405011	1.41e-05	0.000455615	2.53e-06	0.000113379	2.01e-07	6.45e-06	1, 3, 4, 5, 6, 7, 8, 9
Co:4986	(Regulation of adipocyte differentiation)*	0.000134954	0.0020348	NA	NA	NA	NA	NA	NA	NA	NA	NA	NA	NA	NA	0.000180464	0.00242317	2.2e-07	6.91e-06	1, 8, 9
M2164	Leukocyte transendothelial migration	0.00445506	0.028828	0.0452087	0.534567	1.53e-34	2.09e-32	0.000641958	0.0137786	NA	NA	2.32e-07	2.3e-05	7.07e-11	8.78e-09	3.6e-06	0.000145181	2.42e-07	7.45e-06	1, 3, 4, 6, 7, 8, 9
rctm0601	Integrin alphaIIb beta3 signaling	3.62e-05	0.000736586	NA	NA	NA	NA	NA	NA	NA	NA	NA	NA	NA	NA	2.77e-07	2.16e-05	3.17e-07	9.59e-06	1, 8, 9
M19428	Wnt signaling pathway	2.13e-05	0.000525687	NA	NA	0.00266956	0.0180569	0.00100473	0.0192209	NA	NA	NA	NA	NA	NA	1.59e-06	8.1e-05	3.8e-07	1.13e-05	1, 3, 4, 8, 9
rctm0602	Integrin cell surface interactions	1.03e-05	0.000290472	NA	NA	1.19e-05	0.000203885	NA	NA	NA	NA	NA	NA	0.00290781	0.0298208	2.93e-06	0.000121202	4.9e-07	1.41e-05	1, 3, 7, 8, 9
M835	Dilated cardiomyopathy	1.83e-05	0.000466615	NA	NA	NA	NA	NA	NA	0.00310969	0.0408987	NA	NA	0.00221325	0.0239263	0.000101432	0.00162622	6.22e-07	1.74e-05	1, 5, 7, 8, 9
rctm1110	Signal regulatory protein (SIRP) family interactions	1.67e-06	5.93e-05	NA	NA	NA	NA	NA	NA	NA	NA	NA	NA	NA	NA	0.000114087	0.00169903	6.74e-07	1.86e-05	1, 8, 9
rctm0449	G alpha (s) signaling events	0.0321981	0.396855	0.0331767	0.464909	NA	NA	NA	NA	NA	NA	NA	NA	0.000792827	0.0148271	0.00018596	0.00245498	7.62e-07	2.03e-05	7, 8, 9
M7014	PKC-catalyzed phosphorylation of inhibitory phosphoprotein of myosin phosphatase	3.3e-06	0.000103416	NA	NA	NA	NA	NA	NA	NA	NA	NA	NA	NA	NA	7.14e-05	0.00125721	1.2e-06	3.14e-05	1, 8, 9
M15258	AKT Signaling Pathway	8.27e-05	0.00135359	NA	NA	NA	NA	NA	NA	1.21e-05	0.000727297	NA	NA	0.00221471	0.0239369	0.00177872	0.0124194	1.34e-06	3.27e-05	1, 5, 7, 8, 9
rctm1133	Signaling by NOTCH	5.66e-05	0.00103891	NA	NA	9.54e-11	4.21e-09	0.0179	0.828	NA	NA	8.21e-05	0.0033953	0.000126037	0.00264678	NA	NA	1.35e-06	3.28e-05	1, 3, 6, 7, 9
M4741	Systemic lupus erythematosus	2.7e-06	8.91e-05	0.039201	0.516689	4.28e-05	0.000646923	NA	NA	NA	NA	7.9e-06	0.000391789	0.000602806	0.00946089	0.000158604	0.00218567	1.56e-06	3.65e-05	1, 3, 6, 7, 8, 9
M765	Insulin Signaling Pathway	6.24e-05	0.00110088	NA	NA	NA	NA	NA	NA	NA	NA	NA	NA	0.000195453	0.00368887	NA	NA	1.75e-06	4.02e-05	1, 7, 9
M19895	Nicotinate and nicotinamide metabolism	4.11e-07	1.99e-05	0.0138326	0.357891	1.85e-06	4.19e-05	8.71e-05	0.00283812	NA	NA	6.95e-06	0.000362978	0.000990161	0.0129928	0.000854634	0.00722187	2.71e-06	5.8e-05	1, 3, 4, 6, 7, 8, 9
Co:5508	(Fatty acid metabolism)*	1.64e-05	0.000440304	NA	NA	0.00116833	0.00921968	NA	NA	NA	NA	NA	NA	NA	NA	0.000328064	0.00370196	2.87e-06	6e-05	1, 3, 8, 9
M10066	Corticosteroids and cardioprotection	5.66e-05	0.00103902	NA	NA	NA	NA	NA	NA	NA	NA	NA	NA	NA	NA	1.09e-05	0.000334585	3.44e-06	7.12e-05	1, 8, 9
rctm0695	Metabolism of steroid hormones and vitamin D	0.000221134	0.00296052	NA	NA	5.07e-05	0.000717868	NA	NA	NA	NA	0.000602747	0.0139322	9.78e-06	0.000357716	3.77e-07	2.6e-05	4.44e-06	9.05e-05	1, 3, 6, 7, 8, 9
Co:4635	(Neurotransmitter biosynthesis)*	0.00767772	0.0433648	NA	NA	2.18e-06	4.84e-05	NA	NA	NA	NA	NA	NA	2.31e-08	1.64e-06	NA	NA	5.39e-06	0.000107273	1, 3, 7, 9
rctm1174	Steroid hormones	0.000343874	0.00411129	NA	NA	4.5e-05	0.000670676	NA	NA	NA	NA	0.000428216	0.010685	1.67e-05	0.000519286	2.66e-07	2.11e-05	5.49e-06	0.000107798	1, 3, 6, 7, 8, 9
rctm0996	Regulation of Insulin Secretion	0.00159758	0.0129221	NA	NA	0.00376	0.0451	0.0340966	0.475929	NA	NA	NA	NA	9.73e-05	0.00213339	0.000303527	0.00353215	6.52e-06	0.000126531	1, 3, 7, 8, 9
M16004	Antigen processing and presentation	0.00477197	0.0300035	0.00244689	0.138598	0.000134224	0.00157172	NA	NA	0.00013861	0.00465566	NA	NA	1.57e-06	7.82e-05	0.00283814	0.0171857	7.03e-06	0.000132984	1, 3, 5, 7, 8, 9
M12868	Pathways in cancer	0.000252662	0.00329735	NA	NA	0.000391654	0.00385963	NA	NA	NA	NA	NA	NA	NA	NA	4.39e-08	4.92e-06	7.54e-06	0.000137922	1, 3, 8, 9
rctm0656	M Phase	3.12e-05	0.000691637	NA	NA	NA	NA	NA	NA	NA	NA	NA	NA	NA	NA	5.65e-06	0.000200463	7.69e-06	0.000139772	1, 8, 9
rctm0871	Platelet Aggregation (Plug Formation)	0.0002059	0.00280728	NA	NA	NA	NA	NA	NA	NA	NA	NA	NA	NA	NA	1.28e-06	7.2e-05	8.99e-06	0.000156363	1, 8, 9
M7561	mTOR signaling pathway	NA	NA	NA	NA	5.12e-08	1.59e-06	NA	NA	NA	NA	4.46e-05	0.00201056	NA	NA	0.00221108	0.0147873	9.06e-06	0.000156867	3, 6, 8, 9
Co:4555	(Adaptive Immune System)*	0.000271985	0.00346224	NA	NA	0.000866764	0.0073171	NA	NA	0.00133093	0.0226855	2.06e-06	0.000127689	8.55e-05	0.00202256	1.7e-06	8.34e-05	9.59e-06	0.000161707	1, 3, 5, 6, 7, 8, 9
rctm0222	Cell junction organization	NA	NA	NA	NA	5.91e-29	5.85e-27	NA	NA	NA	NA	NA	NA	1.06e-12	1.9e-10	NA	NA	1.04e-05	0.00017027	3, 7, 9
Co:4261	(Gene expression)*	0.00036299	0.00425706	NA	NA	0.000957294	0.00801918	NA	NA	NA	NA	NA	NA	4.5e-05	0.00124236	3.7e-07	2.56e-05	1.07e-05	0.000172674	1, 3, 7, 8, 9
M12851	Cell to Cell Adhesion Signaling	0.00246088	0.0180636	NA	NA	NA	NA	NA	NA	2.04e-08	3.89e-06	NA	NA	3.21e-07	1.95e-05	2.81e-05	0.000652019	1.14e-05	0.000182357	1, 5, 7, 8, 9
M13968	HIV-I Nef: negative effector of Fas and TNF	0.000139788	0.00206753	NA	NA	NA	NA	NA	NA	NA	NA	NA	NA	NA	NA	7.11e-05	0.00125272	1.18e-05	0.000186638	1, 8, 9
rctm0563	IRS-related events	0.00012608	0.00191964	NA	NA	NA	NA	NA	NA	NA	NA	NA	NA	NA	NA	9.36e-05	0.0015854	1.36e-05	0.000207675	1, 8, 9
rctm0633	Kinesins	5.39e-05	0.00103327	NA	NA	NA	NA	NA	NA	NA	NA	NA	NA	3.47e-06	0.00015226	0.00894888	0.0401677	1.47e-05	0.00022021	1, 7, 8, 9
rctm0676	Meiotic Recombination	NA	NA	NA	NA	1.84e-12	8.73e-11	NA	NA	NA	NA	NA	NA	0.000946646	0.0127158	0.000123074	0.00179028	1.83e-05	0.000271878	3, 7, 8, 9
Co:4279	(Protein modification, catabolism, cell cycle) *	0.00845	0.137425	NA	NA	0.000159421	0.00180981	0.0826704	0.165341	0.0211203	0.309223	NA	NA	0.00176131	0.0198948	6.84e-06	0.000228663	2.36e-05	0.000340016	3, 7, 8, 9
M638	Adherens junction	0.000860444	0.00819797	NA	NA	0.00083739	0.00718045	3.42e-12	4.3e-10	NA	NA	2.15e-08	3.05e-06	0.000155057	0.00304197	4.45e-06	0.000174912	2.52e-05	0.000360017	1, 3, 4, 6, 7, 8, 9
M18155	Insulin signaling pathway	NA	NA	NA	NA	9.32e-37	1.77e-34	NA	NA	NA	NA	NA	NA	3.6e-14	8.94e-12	7.21e-05	0.00126763	2.7e-05	0.000379056	3, 7, 8, 9
rctm0875	Platelet homeostasis	0.00103493	0.00930189	0.0171274	0.39438	0.000586783	0.00541531	NA	NA	2.78e-06	0.000248031	NA	NA	1.36e-05	0.000451372	0.000180183	0.00242236	2.9e-05	0.000399973	1, 3, 5, 7, 8, 9
Co:5504	(Small molecule metabolic process)*	0.000281593	0.00349852	NA	NA	NA	NA	NA	NA	NA	NA	NA	NA	0.000303026	0.00525362	5.88e-06	0.000205697	3.93e-05	0.000505898	1, 7, 8, 9
M14512	Influence of Ras and Rho proteins on G1 to S Transition	4.22e-05	0.00083984	NA	NA	NA	NA	NA	NA	NA	NA	NA	NA	NA	NA	0.0001884	0.00246281	4.46e-05	0.000552234	1, 8, 9
rctm0115	Antigen Activates B Cell Receptor Leading to Generation of Second Messengers	0.00146437	0.0122267	NA	NA	NA	NA	NA	NA	2.77e-05	0.00137371	NA	NA	0.000886043	0.0121362	1.52e-06	7.94e-05	5.74e-05	0.000673159	1, 5, 7, 8, 9
rctm0352	ECM proteoglycans	0.000431423	0.00482015	NA	NA	0.000243466	0.00255478	NA	NA	NA	NA	NA	NA	0.00308697	0.0311448	0.00435308	0.0232609	5.96e-05	0.000693565	1, 3, 7, 8, 9
rctm0589	Initial triggering of complement	0.00621721	0.0377272	NA	NA	1.16e-09	4.85e-08	NA	NA	NA	NA	0.000173383	0.00573319	7.81e-06	0.000307996	2.78e-05	0.000648951	6.14e-05	0.000708935	1, 3, 6, 7, 8, 9
rctm1162	Smooth Muscle Contraction	0.00316879	0.022073	NA	NA	2.64e-15	1.51e-13	1.24e-07	9.07e-06	NA	NA	NA	NA	0.000979986	0.0129199	0.00033723	0.00375736	6.29e-05	0.000721536	1, 3, 4, 7, 8, 9
rctm0232	Chaperonin-mediated protein folding	0.00914625	0.0481496	0.0448746	0.534032	8.1e-07	1.92e-05	NA	NA	2.51e-06	0.000239799	0.00220999	0.0391483	1.4e-07	9.52e-06	9.34e-06	0.000300281	6.59e-05	0.000745198	1, 3, 4, 5, 6, 7, 8, 9
rctm0224	Cell-Cell communication	NA	NA	NA	NA	9.29e-20	6.32e-18	NA	NA	NA	NA	NA	NA	1.62e-09	1.51e-07	0.00361129	0.0203346	7.19e-05	0.000795284	3, 7, 8, 9
Co:black	(Immune system)*	NA	NA	NA	NA	0.000416746	0.00401625	NA	NA	NA	NA	1.02e-09	1.68e-07	9.26e-07	5.11e-05	NA	NA	0.000103915	0.00110304	3, 6, 7, 9
rctm0917	Protein folding	NA	NA	NA	NA	6.4e-07	1.62e-05	NA	NA	1.09e-08	2.49e-06	NA	NA	1.16e-10	1.33e-08	2.21e-06	0.000101991	0.000109519	0.00114298	3, 5, 7, 8, 9
rctm0863	Phospholipid metabolism	0.00560727	0.0342838	NA	NA	NA	NA	NA	NA	6.45e-06	0.000460345	NA	NA	NA	NA	0.000182027	0.00242342	0.000115114	0.00118977	1, 5, 8, 9
M9131	Glycerophospholipid metabolism	0.00218229	0.0166951	NA	NA	NA	NA	NA	NA	3.75e-08	6.12e-06	NA	NA	1.09e-05	0.000379651	NA	NA	0.000118978	0.0012181	1, 5, 7, 9
M16476	Cell adhesion molecules (CAMs)	NA	NA	NA	NA	9.87e-37	2.95e-34	NA	NA	NA	NA	0.00191011	0.0344513	2.54e-12	3.44e-10	0.000661486	0.00612873	0.000119641	0.00122197	3, 6, 7, 8, 9
M917	Complement Pathway	NA	NA	NA	NA	1.3e-07	3.81e-06	NA	NA	2.62e-06	0.000243329	NA	NA	8.81e-09	6.91e-07	1.91e-05	0.000529846	0.000128361	0.0012878	3, 5, 7, 8, 9
rctm1391	mRNA Decay by 5' to 3' Exoribonuclease	0.000364289	0.00426182	NA	NA	NA	NA	NA	NA	NA	NA	NA	NA	0.00316008	0.0312477	1.92e-05	0.000530518	0.000145551	0.00142913	1, 7, 8, 9
rctm0697	Metabolism of water-soluble vitamins and cofactors	0.000275323	0.00347623	NA	NA	0.00163303	0.0120465	NA	NA	NA	NA	0.0018463	0.0339172	NA	NA	2.51e-05	0.000620465	0.000151707	0.00147119	1, 3, 6, 8, 9
rctm0326	Destabilization of mRNA by Tristetraprolin (TTP)	0.000447935	0.00496888	NA	NA	7.02e-06	0.000134195	NA	NA	NA	NA	NA	NA	0.00136016	0.0164878	0.00129835	0.0100975	0.000159139	0.00153379	1, 3, 7, 8, 9
M12095	Signal transduction through IL1R	0.000115674	0.00179642	NA	NA	NA	NA	NA	NA	NA	NA	NA	NA	NA	NA	0.000225387	0.00283266	0.00018507	0.00169212	1, 8, 9
rctm0823	PECAM1 interactions	0.00251683	0.0182709	NA	NA	NA	NA	NA	NA	NA	NA	NA	NA	8.83e-06	0.000337719	0.000235638	0.00289322	0.000213063	0.00188046	1, 7, 8, 9
rctm0696	Metabolism of vitamins and cofactors	0.000391214	0.0044786	NA	NA	0.00143156	0.0109787	NA	NA	NA	NA	0.0014593	0.0283848	NA	NA	1.67e-05	0.000487197	0.000304309	0.00255652	1, 3, 6, 8, 9
M3261	Toll-like receptor signaling pathway	2.64e-05	0.000621435	0.0111185	0.343954	NA	NA	NA	NA	NA	NA	NA	NA	NA	NA	9.8e-05	0.00160943	0.000313801	0.00262224	1, 8, 9
M1001	Rho cell motility signaling pathway	NA	NA	NA	NA	1.94e-05	0.000320106	NA	NA	NA	NA	2.25e-06	0.000131471	0.001521	0.0179985	0.000266839	0.00317579	0.000326082	0.00271045	3, 6, 7, 8, 9
M17673	Cardiac muscle contraction	0.00691068	0.0405306	NA	NA	9.47e-11	4.15e-09	4.23e-07	2.33e-05	0.000178835	0.00583514	1.29e-06	9.52e-05	1.49e-06	7.68e-05	0.00785067	0.0364894	0.000339226	0.00279018	1, 3, 4, 5, 6, 7, 8, 9
rctm0273	Conversion from APC/C:Cdc20 to APC/C:Cdh1 in late anaphase	0.000148059	0.00214894	NA	NA	NA	NA	NA	NA	NA	NA	NA	NA	0.00369259	0.0345726	0.000312485	0.00358331	0.000358161	0.00290037	1, 7, 8, 9
Co:4964	(Protein modification, catabolism, cell cycle)	NA	NA	NA	NA	2.29e-25	2.08e-23	NA	NA	NA	NA	NA	NA	1.93e-10	2.05e-08	0.00882093	0.039827	0.000572201	0.0041047	3, 7, 8, 9
Co:cyan	(RNA processing)*	2.38e-05	0.0005683	NA	NA	NA	NA	NA	NA	NA	NA	NA	NA	NA	NA	0.00026096	0.00312953	0.000698389	0.00474965	1, 8, 9
Diastolic Blood Pressure (DBP)
SBP_Positive	Positive Controls for SBP	2.34125e-116	1.21199e-113	3.1435e-09	8.86468e-07	7.93384e-45	6.64612e-43	2.23845e-19	6.56613e-17	1.4389e-39	5.47741e-37	7.863e-27	2.63935e-24	5.77904e-60	2.87603e-57	3.25759e-72	1.70806e-69	5.42197e-190	2.8393e-187	1, 2, 3, 4, 5, 6, 7, 8, 9
DBP_Positive	Positive Controls for DBP	6.32846e-100	2.45702e-97	4.26375e-07	5.15304e-05	1.20974e-25	7.74942e-24	7.88087e-18	1.73379e-15	6.31909e-23	1.8041e-20	2.45262e-20	6.17446e-18	5.80002e-52	2.16486e-49	9.63729e-54	3.78986e-51	8.31339e-102	3.26508e-99	1, 2, 3, 4, 5, 6, 7, 8, 9
rctm1276	Tight junction interactions	0.00675315	0.0406654	NA	NA	9.51818e-61	1.1517e-58	0.999935	1	NA	NA	2.16737e-10	1.98413e-08	7.46121e-41	2.22792e-38	2.72348e-12	7.14005e-10	5.77972e-19	1.81599e-16	1, 3, 6, 7, 8, 9
M2164	Leukocyte transendothelial migration	0.0198653	0.09581	NA	NA	5.53743e-67	8.61465e-65	0.0422144	0.277229	0.785826	1	7.31173e-10	5.83227e-08	3.62216e-17	4.15991e-15	1.68768e-09	3.79245e-07	1.98901e-07	1.04479e-05	3, 6, 7, 8, 9
M16476	Cell adhesion molecules (CAMs)	0.0649504	0.222176	NA	NA	7.56319e-71	2.05908e-68	0.608464	1	0.543264	1	8.16278e-06	0.000283445	1.19956e-21	1.98994e-19	1.59681e-06	0.000100471	3.70627e-06	0.000102116	3, 6, 7, 8, 9
rctm0225	Cell-cell junction organization	0.693007	0.981488	NA	NA	3.70829e-71	1.34611e-68	0.743961	1	0.637667	1	6.78121e-07	3.59404e-05	8.01519e-24	1.70953e-21	0.0145263	0.0612597	0.00225443	0.0139499	3, 6, 7, 9
Co:4610	(Carbohydrate metabolism)*	0.716215	0.981579	NA	NA	7.0434e-69	1.27838e-66	0.0286934	0.215813	0.406787	1	0.145609	0.731854	6.3601e-27	1.5826e-24	0.10703	0.248003	0.000457513	0.00415464	3, 7, 9
Co:4964	(Protein modification, catabolism, cell cycle)	0.0123521	0.0666071	NA	NA	4.13817e-65	5.63308e-63	0.031546	0.229426	0.764504	1	0.0779629	0.509796	4.43968e-22	8.28555e-20	0.0141813	0.0609535	7.04573e-09	5.27088e-07	3, 7, 9
Co:4279	(protein modification, cell cycle)*	0.885224	0.999801	NA	NA	2.32206e-60	2.52872e-58	0.117124	0.497918	0.574232	1	0.830727	1	2.44967e-15	2.43824e-13	0.235117	0.412816	0.00830584	0.0359762	3, 7, 9
M18155	Insulin signaling pathway	0.801615	0.989141	0.00245054	0.0628229	1.06067e-48	9.6256e-47	1	1	0.618401	1	0.624563	1	9.38309e-18	1.16741e-15	0.0561527	0.157168	0.00371217	0.0197689	3, 7, 9
rctm0893	Pre-NOTCH Expression and Processing	2.06198e-08	2.00141e-06	NA	NA	6.227e-06	0.000132424	0.0118363	0.123999	6.57183e-05	0.00288655	0.225468	0.965315	2.88345e-07	1.62736e-05	0.00731099	0.230004	2.46567e-13	6.45595e-11	1, 3, 5, 7, 9
Co:4105	(protein modification, cell localization)*	3.56724e-11	9.2332e-09	NA	NA	0.00475852	0.0414562	3.02148e-06	0.000166181	0.253536	0.788932	0.00429334	0.0608928	0.00154695	0.0200834	6.69758e-09	1.17059e-06	3.12191e-13	6.87526e-11	1, 3, 4, 7, 8, 9
M16004	Antigen processing and presentation	6.28204e-06	0.000228905	1.39925e-07	2.95942e-05	6.20869e-08	2.25375e-06	0.263128	0.793046	5.97164e-06	0.000487243	0.00015687	0.00394921	2.96508e-07	1.6626e-05	1.85189e-05	0.000579202	3.39786e-08	2.22418e-06	1, 2, 3, 5, 6, 7, 8, 9
M17673	Cardiac muscle contraction	0.0913897	0.286724	NA	NA	1.17369e-11	6.08644e-10	4.95134e-07	3.11227e-05	0.00215762	0.0374353	4.5524e-09	3.05618e-07	1.8236e-06	7.85303e-05	0.00069107	0.00731335	0.0088009	0.0376736	3, 4, 5, 6, 7, 8, 9
rctm0731	Muscle contraction	5.49232e-07	3.70851e-05	NA	NA	2.82315e-08	1.18701e-06	1.08437e-05	0.00043375	0.0499584	0.327888	0.0256695	0.327888	0.00023234	0.00423029	4.01344e-06	0.000185681	2.74065e-07	1.26634e-05	1, 3, 4, 7, 8, 9
rctm0598	Integration of energy metabolism	5.48757e-11	1.06527e-08	NA	NA	0.121287	0.437147	0.318007	0.869086	0.00411073	0.0609669	0.787843	1	0.0105124	0.0891759	2.33661e-09	4.59436e-07	3.5608e-13	7.95277e-11	1, 8, 9
Co:4956	(biosynthesis, gene expression)*	0.000102519	0.00230742	NA	NA	4.3644e-07	1.32597e-05	3.43323e-07	2.74658e-05	0.00119464	0.022732	0.0283482	0.261896	3.21254e-06	0.00013114	9.08956e-05	0.0018125	3.33273e-06	9.81548e-05	1, 3, 4, 5, 7, 8, 9
Co:4276	(cell localizarion)*	1.7039e-09	2.4056e-07	NA	NA	5.68689e-08	2.13552e-06	0.42191	0.99273	0.934079	1	0.596576	1	1.7105e-05	0.000555169	0.00598196	0.0322247	1.8632e-12	3.25231e-10	1, 3, 7, 8, 9
Co:black	(Immune system)*	0.000250461	0.00427435	0.00254801	0.0634005	0.00079499	0.00848769	0.876297	1	0.22271	0.731655	6.87955e-10	5.56783e-08	1.1458e-08	7.77579e-07	0.02677	0.0963597	4.17612e-09	3.45299e-07	1, 3, 6, 7, 9
Co:5504	(Small molecule metabolic process)*	0.00458467	0.0305579	NA	NA	0.00066859	0.00735449	4.04314e-06	0.000188002	4.64597e-05	0.00221071	0.0586627	0.44416	9.65657e-09	6.86536e-07	2.51749e-06	0.000127743	5.36204e-05	0.00082586	1, 3, 4, 5, 7, 8, 9
rctm1162	Smooth Muscle Contraction	0.00121846	0.0123678	NA	NA	1.64048e-11	8.12039e-10	3.2842e-06	0.000170006	0.0623015	0.367225	NA	NA	4.86983e-05	0.00130527	7.42793e-06	0.000324559	0.000212883	0.00235521	1, 3, 4, 7, 8, 9
M9052	Phosphatidylinositol signaling system	0.000708572	0.00821635	NA	NA	2.16846e-08	9.83939e-07	0.00904973	0.100807	6.98657e-06	0.000498749	0.0212166	0.211881	4.62103e-07	2.37903e-05	0.0009779	0.0093795	0.000142066	0.0016908	1, 3, 5, 7, 8, 9
Co:4206	(transport)*	0.00115957	0.0119502	NA	NA	0.028275	0.159541	3.87861e-10	5.68863e-08	7.11277e-05	0.00300844	0.0572424	0.43669	1.79413e-06	7.74265e-05	0.00218027	0.0158677	0.000272517	0.00282752	1, 4, 5, 7, 8, 9
M3342	Integrin Signaling Pathway	5.38984e-09	5.97888e-07	NA	NA	0.162475	0.525158	0.731691	1	0.000543748	0.0137991	0.0719836	0.493112	0.00566662	0.0545823	4.96119e-07	4.10734e-05	3.53131e-09	3.26335e-07	1, 5, 8, 9
Co:4230	(cell cycle)*	4.55917e-05	0.00120007	NA	NA	9.92542e-07	2.63629e-05	9.43428e-07	5.53478e-05	0.968714	1	NA	NA	2.00933e-05	0.000638284	9.23018e-05	0.00181488	5.73099e-06	0.000142939	1, 3, 4, 7, 8, 9
M6382	Regulation of autophagy	0.00391519	0.0270358	NA	NA	1.11822e-16	6.08873e-15	NA	NA	NA	NA	NA	NA	1.50396e-05	0.000498981	0.0128162	0.0577647	6.44487e-06	0.000156039	1, 3, 7, 9
rctm0996	Regulation of Insulin Secretion	9.03166e-10	1.40262e-07	NA	NA	0.24728	0.673871	0.144179	0.573086	0.00121924	0.0230519	0.752381	1	0.0267221	0.167518	4.52442e-05	0.00103144	1.75023e-11	2.29135e-09	1, 5, 8, 9
rctm1133	Signaling by NOTCH	0.00151162	0.0142276	NA	NA	2.5129e-07	8.29257e-06	0.960237	1	0.0402874	0.283027	4.3356e-06	0.000198677	8.33475e-07	4.01412e-05	0.00218318	0.0158816	9.68749e-06	0.000220566	1, 3, 6, 7, 8, 9
Co:brown	(locomotion)*	0.2242	0.534023	NA	NA	4.71362e-05	0.000766804	3.85684e-05	0.00121215	2.55223e-05	0.00138793	0.069314	0.485281	7.13888e-08	4.44098e-06	3.32942e-05	0.000825681	0.00904227	0.0383822	3, 4, 5, 7, 8, 9
M4013	Gap junction	1.86112e-08	1.92688e-06	NA	NA	0.494311	0.992091	0.916875	1	0.00826289	0.102024	0.0734372	0.496685	0.00062695	0.00958597	8.25051e-06	0.000350758	1.95922e-09	1.92371e-07	1, 7, 8, 9
M13486	Huntington's disease	0.000349968	0.0051762	NA	NA	4.9198e-07	1.44802e-05	0.102922	0.453966	0.048547	0.320937	0.00014498	0.00377099	0.0165886	0.122608	1.74705e-05	0.000562352	1.46284e-06	4.99592e-05	1, 3, 6, 8, 9
Co:4954	(gene expression)*	6.53446e-07	3.96242e-05	4.88085e-06	0.0003441	0.0206666	0.123659	0.70083	1	0.0309264	0.239309	0.947469	1	0.000429212	0.00704191	3.5264e-08	4.62252e-06	1.97122e-08	1.34643e-06	1, 2, 7, 8, 9
rctm0449	G alpha (s) signaling events	0.0167715	0.151431	0.0205833	0.3055	0.0988976	0.386038	0.536649	1	0.693575	1	0.0229694	0.257002	1.15713e-05	0.000392635	0.235454	0.413076	2.30872e-05	0.000434678	7, 9
M13494	Bioactive Peptide Induced Signaling Pathway	0.00054662	0.00694915	NA	NA	6.32631e-06	0.000134489	4.31171e-07	2.9187e-05	0.200759	0.690867	0.776458	1	1.05539e-05	0.000375167	0.000137656	0.00240593	0.000271276	0.00282389	1, 3, 4, 7, 8, 9
M835	Dilated cardiomyopathy	0.000152463	0.00307499	NA	NA	0.000159797	0.00226837	0.0392286	0.267621	0.00642123	0.0872982	0.00249393	0.0386367	0.000330931	0.00574644	2.23824e-06	0.000117358	1.62976e-05	0.000336889	1, 3, 6, 7, 8, 9
rctm0133	Assembly of collagen fibrils and other multimeric structures	0.0595277	0.208734	1.26793e-05	0.000726789	0.0707608	0.307006	0.000771575	0.0146852	1.24457e-06	0.000131345	5.95786e-06	0.000224257	1.59714e-06	7.22584e-05	0.00774077	0.0399221	0.00185499	0.0123482	2, 4, 5, 6, 7, 8, 9
rctm0116	Antigen Presentation: Folding, assembly and peptide loading of class I MHC	0.0146807	0.0749973	0.000166122	0.00669234	NA	NA	NA	NA	2.82217e-08	4.60417e-06	NA	NA	4.5232e-06	0.000177714	2.0688e-06	0.000114933	2.46156e-07	1.21688e-05	2, 5, 7, 8, 9
Co:4619	(gene expression, protein metabolism)*	0.0169476	0.0841294	NA	NA	0.673482	0.993206	0.371355	0.941974	0.6599	1	1.0393e-16	1.49511e-14	6.86448e-06	0.000256217	0.495374	0.690224	0.000937518	0.00743815	6, 7, 9
Co:4261	(gene expression)*	1.17225e-05	0.000356961	NA	NA	0.00204236	0.0195099	0.714331	1	0.00868028	0.104346	0.965618	1	3.72855e-05	0.00105032	2.13535e-06	0.00011621	1.0208e-07	6.21043e-06	1, 3, 7, 8, 9
rctm0744	NCAM1 interactions	7.41967e-07	4.26768e-05	NA	NA	0.000241363	0.0031668	0.00455059	0.0592158	0.945728	1	1.87069e-05	0.000588684	0.00623088	0.0592529	0.00806647	0.0411966	2.53491e-06	8.12724e-05	1, 3, 6, 8, 9
Co:4246	(reproduction)*	0.00567103	0.0362432	NA	NA	0.107579	0.403976	0.373746	0.944662	0.463955	1	4.9639e-14	4.99865e-12	2.61166e-05	0.00077984	0.31594	0.508824	6.5417e-05	0.000927721	1, 6, 7, 9
M2602	Bone Remodelling	2.44943e-10	4.22663e-08	NA	NA	NA	NA	NA	NA	NA	NA	NA	NA	0.0968245	0.391531	1.23869e-05	0.000463919	1.53001e-11	2.18514e-09	1, 8, 9
rctm0759	NRAGE signals death through JNK	0.00252966	0.019942	NA	NA	0.0016146	0.0158405	1.22606e-05	0.0004691	0.000571277	0.0138048	0.0542757	0.423687	1.12546e-05	0.00039077	0.000288156	0.0041387	0.00105289	0.00810829	1, 3, 4, 5, 7, 8, 9
Co:4632	(protein modification)*	0.0012087	0.0123494	NA	NA	0.000110352	0.00174164	3.03939e-07	2.6897e-05	0.04118	0.284676	0.255006	1	7.54156e-05	0.00181606	0.019361	0.076328	0.00010357	0.00133368	1, 3, 4, 7, 9
Co:4818	(Gene expression)*	2.22912e-07	1.92323e-05	NA	NA	0.0480308	0.237879	0.235524	0.752811	0.436128	1	0.11504	0.67164	0.113759	0.424398	3.2114e-06	0.000153077	9.21279e-09	6.57877e-07	1, 8, 9
M2499	CARM1 and Regulation of the Estrogen Receptor	1.14075e-06	5.36845e-05	NA	NA	0.0319412	0.175677	NA	NA	0.011337	0.123329	NA	NA	1.02944e-05	0.000374866	0.00170221	0.0133884	1.34804e-07	7.56348e-06	1, 7, 8, 9
M17400	ALK in cardiac myocytes	3.36654e-07	2.48964e-05	NA	NA	0.0497915	0.2434	0.0332137	0.239574	0.815339	1	0.806074	1	0.231618	0.615881	1.52544e-07	1.4997e-05	1.99855e-07	1.0485e-05	1, 8, 9
Co:4207	(Unkown)*	2.76929e-06	0.000113176	NA	NA	0.0285181	0.160084	0.0282517	0.214556	NA	NA	0.00900188	0.116543	0.00013701	0.00276427	0.0025149	0.0173619	6.4719e-07	2.60701e-05	1, 7, 8, 9
rctm0971	Receptor-ligand binding initiates the second proteolytic cleavage of Notch receptor	6.24051e-07	3.88545e-05	NA	NA	NA	NA	NA	NA	NA	NA	NA	NA	0.00698683	0.064391	1.09941e-05	0.000421796	9.72469e-11	1.09125e-08	1, 8, 9
M11911	ABC transporters	4.74065e-05	0.00122704	NA	NA	0.00340107	0.0308647	0.618142	1	0.00385109	0.0586738	0.920105	1	0.097667	0.391648	4.66096e-07	4.07316e-05	9.05363e-07	3.46909e-05	1, 3, 8, 9
M14899	Angiotensin II mediated activation of JNK Pathway via Pyk2 dependent signaling	8.32221e-06	0.000287209	NA	NA	0.0151157	0.0985688	0.0159952	0.145322	0.101043	0.474713	0.219623	0.953279	0.000101424	0.00222686	0.000156421	0.00261755	2.71554e-05	0.000490358	1, 7, 8, 9
Co:4551	(lipid metabolism)*	0.109073	0.316664	2.51548e-05	0.00125182	0.625833	0.992952	9.41114e-09	1.18312e-06	0.224893	0.732433	5.66961e-06	0.000216803	0.000225867	0.00416321	0.567062	0.762606	0.000260616	0.00278687	2, 4, 6, 7, 9
Co:4603	(gene expression)*	6.58197e-07	3.97978e-05	NA	NA	0.283609	0.742428	0.826258	1	0.518323	1	0.58869	1	0.162193	0.517634	6.04635e-08	7.31608e-06	1.09514e-07	6.37207e-06	1, 8, 9
M3896	Inositol phosphate metabolism	0.00907095	0.0516014	0.0218346	0.3085	1.09903e-06	2.7979e-05	0.254706	0.78371	0.0110852	0.122954	0.0764587	0.503228	0.000361381	0.00606227	0.000207832	0.0032699	0.000940406	0.00745784	3, 7, 8, 9
rctm1058	Rho GTPase cycle	2.90548e-06	0.000115698	NA	NA	0.0309826	0.171269	0.00993133	0.107896	0.052497	0.335325	0.606883	1	0.00295713	0.0329004	0.000109747	0.0020097	1.8488e-05	0.000368405	1, 7, 8, 9
rctm1336	Tryptophan catabolism	3.3724e-09	4.36445e-07	NA	NA	NA	NA	NA	NA	NA	NA	NA	NA	NA	NA	1.43638e-05	0.000491179	3.85989e-09	3.36882e-07	1, 8, 9
rctm1144	Signaling by Rho GTPases	2.41855e-06	0.000101514	NA	NA	0.0415746	0.211564	0.0091872	0.101059	0.0402457	0.282915	0.825574	1	0.00243369	0.0283867	0.000207902	0.00327074	1.18306e-05	0.000258137	1, 7, 8, 9
Co:4555	(Adaptive Immune System)*	0.000159186	0.00316944	NA	NA	0.278927	0.733699	0.238828	0.75873	0.000229986	0.00750412	0.0112036	0.135928	0.0163541	0.12191	1.93417e-05	0.000585085	4.373e-05	0.000701019	1, 5, 8, 9
rctm0676	Meiotic Recombination	0.00115372	0.011912	NA	NA	5.75196e-07	1.64839e-05	0.968233	1	0.252259	0.787103	0.193007	0.875485	0.0368006	0.206554	2.1486e-05	0.000614501	3.00692e-05	0.000515999	1, 3, 8, 9
rctm0858	Phase 1 - Functionalization of compounds	0.00106493	0.0115172	NA	NA	0.823674	1	0.0656881	0.347732	0.00110503	0.0217576	0.067404	0.482474	6.30382e-05	0.00159519	0.000160362	0.00265526	3.11488e-05	0.000520582	1, 5, 7, 8, 9
Co:cyan	(RNA processing)*	3.03038e-07	2.36097e-05	NA	NA	0.23751	0.656656	0.596715	1	0.0075396	0.0956691	0.750038	1	0.630828	0.996474	1.50937e-05	0.000505159	1.00175e-06	3.65987e-05	1, 8, 9
M8728	Hypertrophic cardiomyopathy (HCM)	0.00471133	0.0311434	NA	NA	0.000158476	0.00225582	0.0133656	0.134246	0.0259862	0.211831	0.0227573	0.221187	0.015553	0.118492	1.40224e-05	0.000490161	0.00187561	0.0123844	1, 3, 8, 9
rctm0622	Intrinsic Pathway for Apoptosis	0.000141375	0.00293829	NA	NA	0.879812	1	0.463462	1	0.0138763	0.141985	NA	NA	0.0400346	0.218144	3.21027e-08	4.59695e-06	1.76091e-05	0.000359271	1, 8, 9
Co:4616	(immune system)*	0.000196756	0.00363764	NA	NA	0.0107237	0.0783763	9.95109e-06	0.000416998	0.796498	1	0.0901734	0.571098	0.000917945	0.0134362	0.47369	0.668403	5.52444e-05	0.000842611	1, 4, 7, 9
rctm1409	p75 NTR receptor-mediated signalling	0.000142151	0.00294936	NA	NA	0.657972	0.99313	0.0592289	0.331984	0.0246993	0.207516	0.127944	0.704043	0.00045977	0.00746126	0.000150144	0.00253952	9.69741e-05	0.00126955	1, 7, 8, 9
rctm0411	Factors involved in megakaryocyte development and platelet production	7.98331e-05	0.0019372	NA	NA	0.156993	0.519714	0.0788768	0.387774	0.0752562	0.408209	0.168973	0.810264	0.0170273	0.12523	0.000143023	0.00247225	4.06579e-06	0.000106919	1, 8, 9
rctm1142	Signaling by NOTCH4	8.31064e-07	4.45049e-05	NA	NA	NA	NA	NA	NA	NA	NA	NA	NA	NA	NA	0.00036344	0.00487803	6.77319e-10	7.09379e-08	1, 8, 9
rctm0602	Integrin cell surface interactions	0.00146487	0.0140428	NA	NA	0.000114965	0.00176333	0.0549486	0.31452	0.184852	0.672296	0.126853	0.701873	0.018777	0.133886	0.000311688	0.00433881	0.000382063	0.00365988	1, 3, 8, 9
M917	Complement Pathway	0.0473799	0.179029	NA	NA	1.06153e-05	0.000210184	NA	NA	0.0437078	0.295351	NA	NA	6.28811e-06	0.000240722	0.0339691	0.1138	0.00194042	0.012649	3, 7, 9
rctm0457	G0 and Early G1	0.00046025	0.0061618	NA	NA	4.60225e-05	0.000750097	NA	NA	0.137162	0.565484	NA	NA	0.000222587	0.00415403	0.143695	0.301455	0.000133371	0.00159943	1, 3, 7, 9
rctm1135	Signaling by NOTCH1 HD Domain Mutants in Cancer	0.0285394	0.122775	NA	NA	0.0378997	0.197503	0.708353	1	0.0102982	0.116441	0.0002025	0.00474228	5.48057e-05	0.00141077	0.134531	0.289887	0.00227515	0.0140167	6, 7, 9
M10145	PTEN dependent cell cycle arrest and apoptosis	1.52695e-05	0.000447424	NA	NA	NA	NA	NA	NA	0.239291	0.75698	NA	NA	0.346988	0.789715	1.06701e-05	0.000419601	3.23477e-06	9.67397e-05	1, 8, 9
rctm1139	Signaling by NOTCH1 t(7;9)(NOTCH1:M1580_K2555) Translocation Mutant	0.03236	0.135505	NA	NA	0.0327857	0.178518	0.749685	1	0.0135152	0.140312	0.000175887	0.00431995	9.03557e-05	0.0020754	0.120182	0.268914	0.00339894	0.0185407	6, 7, 9
M17406	Cytokine Network	0.000176329	0.00342299	NA	NA	NA	NA	NA	NA	NA	NA	NA	NA	0.115965	0.42659	7.84583e-07	5.8769e-05	2.5933e-05	0.00047373	1, 8, 9
rctm0340	Downregulation of ERBB2:ERBB3 signaling	1.01461e-05	0.000321569	NA	NA	NA	NA	NA	NA	NA	NA	NA	NA	0.194715	0.561764	8.53747e-05	0.00176703	1.92652e-05	0.000378321	1, 8, 9
M6355	Erk and PI-3 Kinase Are Necessary for Collagen Binding in Corneal Epithelia	0.000202951	0.00368703	NA	NA	NA	NA	NA	NA	0.484969	1	0.136723	0.724802	0.153482	0.50179	6.22456e-05	0.00135989	0.000281508	0.00287746	1, 8, 9
rctm1391	mRNA Decay by 5' to 3' Exoribonuclease	0.000238689	0.004165	NA	NA	NA	NA	NA	NA	NA	NA	NA	NA	0.0229835	0.152509	7.52196e-05	0.00157761	0.000131768	0.00159528	1, 8, 9
M10066	Corticosteroids and cardioprotection	0.000182346	0.00347249	NA	NA	NA	NA	NA	NA	0.926705	1	NA	NA	0.988926	1	4.31014e-05	0.000997037	2.33032e-05	0.00043721	1, 8, 9
