# Supplementary material for: Integrative Genomics Analysis Unravels Tissue-Specific Pathways, Networks, and Key Regulators of Blood Pressure Regulation
Source: Front Cardiovasc Med. 2019 Mar 12;6:21. doi: 10.3389/fcvm.2019.00021 (PMC6423920; doi:10.3389/fcvm.2019.00021)
Supplement: Supplementary file 2 [file Table_2.XLSX]

## Sheet: Table S2
Supplement Table S2. Suggestive Pathways from Marker Set Enrichment Analysis (MSEA) of systolic/diastolic blood pressure. The eQTLs came from GTEx database with p<10e-5. The pathways satisfy false discovery rate (FDR)<5% in at least one SNP-to-Gene mapping methods in 44 tissues/cell types.
Modules	Descriptions	Adipose Subcutaneous		Adipose Visceral Omentum		Adrenal Gland		Artery Aorta		Artery Coronary		Artery Tibial		Brain Anterior cingulate cortex BA24		Brain Caudate basal ganglia		Brain Cerebellar Hemisphere		Brain Cerebellum		Brain Cortex		Brain Frontal Cortex BA9		Brain Hippocampus		Brain Hypothalamus		Brain Nucleus accumbens basal ganglia		Brain Putamen basal ganglia		Breast Mammary Tissue		Cells EBV-transformed lymphocytes		Cells Transformed fibroblasts		Colon Sigmoid		Colon Transverse		Esophagus Gastroesophageal Junction		Esophagus Mucosa		Esophagus Muscularis
		Pvalues	FDRs	Pvalues	FDRs	Pvalues	FDRs	Pvalues	FDRs	Pvalues	FDRs	Pvalues	FDRs	Pvalues	FDRs	Pvalues	FDRs	Pvalues	FDRs	Pvalues	FDRs	Pvalues	FDRs	Pvalues	FDRs	Pvalues	FDRs	Pvalues	FDRs	Pvalues	FDRs	Pvalues	FDRs	Pvalues	FDRs	Pvalues	FDRs	Pvalues	FDRs	Pvalues	FDRs	Pvalues	FDRs	Pvalues	FDRs	Pvalues	FDRs	Pvalues	FDRs
Systolic Blood Pressure (SBP)
M11521	Glycolysis / Gluconeogenesis	NA	NA	NA	NA	NA	NA	NA	NA	NA	NA	NA	NA	NA	NA	NA	NA	NA	NA	NA	NA	NA	NA	NA	NA	NA	NA	NA	NA	NA	NA	NA	NA	NA	NA	NA	NA	NA	NA	NA	NA	NA	NA	NA	NA	NA	NA	NA	NA
M13380	Neuroactive ligand-receptor interaction	0.000447	0.0194	0.000315	0.0082	NA	NA	0.000124	0.0049	NA	NA	0.00262	0.0773	NA	NA	NA	NA	NA	NA	NA	NA	NA	NA	NA	NA	NA	NA	NA	NA	NA	NA	NA	NA	0.0668	0.3824	NA	NA	0.00324	0.1375	NA	NA	NA	NA	NA	NA	0.267	0.8675	0.0117	0.1488
M16817	Oocyte meiosis	NA	NA	NA	NA	NA	NA	NA	NA	NA	NA	0.858	1	NA	NA	NA	NA	NA	NA	NA	NA	NA	NA	NA	NA	NA	NA	NA	NA	NA	NA	NA	NA	NA	NA	NA	NA	0.842	1	NA	NA	NA	NA	NA	NA	0.103	0.533	0.437	0.995
M2551	Arginine and proline metabolism	NA	NA	NA	NA	NA	NA	NA	NA	NA	NA	NA	NA	NA	NA	NA	NA	NA	NA	NA	NA	NA	NA	NA	NA	NA	NA	NA	NA	NA	NA	NA	NA	NA	NA	NA	NA	NA	NA	NA	NA	NA	NA	NA	NA	NA	NA	NA	NA
M2890	Calcium signaling pathway	0.603	1	NA	NA	NA	NA	0.615	0.9718	NA	NA	0.385	1	NA	NA	NA	NA	NA	NA	NA	NA	NA	NA	NA	NA	NA	NA	NA	NA	NA	NA	NA	NA	NA	NA	NA	NA	0.325	1	NA	NA	NA	NA	NA	NA	0.138	0.597	0.408	0.9946
M7253	Focal adhesion	0.588	1	NA	NA	NA	NA	0.423	0.9559	NA	NA	0.125	0.7192	NA	NA	NA	NA	NA	NA	NA	NA	NA	NA	NA	NA	NA	NA	NA	NA	NA	NA	NA	NA	NA	NA	NA	NA	0.423	1	NA	NA	NA	NA	NA	NA	NA	NA	0.000781	0.0381
M7272	Parkinson's disease	0.229	1	NA	NA	NA	NA	NA	NA	NA	NA	0.0301	0.4303	NA	NA	NA	NA	NA	NA	NA	NA	NA	NA	NA	NA	NA	NA	NA	NA	NA	NA	NA	NA	NA	NA	NA	NA	0.844	1	NA	NA	NA	NA	NA	NA	0.837	1	0.000845	0.0393
M9387	Vascular smooth muscle contraction	NA	NA	NA	NA	NA	NA	NA	NA	NA	NA	NA	NA	NA	NA	NA	NA	NA	NA	NA	NA	NA	NA	NA	NA	NA	NA	NA	NA	NA	NA	NA	NA	NA	NA	NA	NA	0.426	1	NA	NA	NA	NA	NA	NA	NA	NA	NA	NA
rctm0118	Antigen processing: Ubiquitination & Proteasome degradation	0.373	1	0.226	0.9432	NA	NA	0.469	0.962	NA	NA	0.716	1	NA	NA	NA	NA	NA	NA	NA	NA	NA	NA	NA	NA	NA	NA	NA	NA	NA	NA	NA	NA	0.0992	0.4466	NA	NA	0.076	0.744	NA	NA	0.0899	0.4042	NA	NA	0.543	1	0.547	0.9965
rctm0120	Apoptosis	0.942	1	0.444	0.9467	NA	NA	0.114	0.5181	NA	NA	0.16	0.8106	NA	NA	NA	NA	NA	NA	NA	NA	NA	NA	NA	NA	NA	NA	NA	NA	NA	NA	NA	NA	NA	NA	NA	NA	0.35	1	NA	NA	NA	NA	NA	NA	0.00143	0.1014	0.0899	0.5642
rctm0145	Axon guidance	0.0776	0.9205	NA	NA	NA	NA	0.589	0.9711	NA	NA	1	1	NA	NA	NA	NA	NA	NA	0.0594	0.4569	NA	NA	NA	NA	NA	NA	NA	NA	NA	NA	NA	NA	NA	NA	NA	NA	0.000871	0.0431	NA	NA	NA	NA	NA	NA	0.575	1	0.0499	0.4201
rctm0243	Class A/1 (Rhodopsin-like receptors)	0.131	1	NA	NA	NA	NA	0.000484	0.0141	NA	NA	0.00699	0.1593	NA	NA	NA	NA	NA	NA	NA	NA	NA	NA	NA	NA	NA	NA	NA	NA	NA	NA	NA	NA	NA	NA	NA	NA	0.638	1	NA	NA	NA	NA	NA	NA	0.329	0.9667	0.903	1
rctm0327	Developmental Biology	0.337	1	NA	NA	NA	NA	0.609	0.9716	NA	NA	1	1	NA	NA	NA	NA	NA	NA	0.41	0.9992	NA	NA	NA	NA	NA	NA	NA	NA	NA	NA	NA	NA	NA	NA	NA	NA	0.000236	0.0143	NA	NA	NA	NA	NA	NA	0.132	0.5807	0.125	0.6626
rctm0448	G alpha (q) signalling events	0.432	1	NA	NA	NA	NA	NA	NA	NA	NA	NA	NA	NA	NA	NA	NA	NA	NA	NA	NA	NA	NA	NA	NA	NA	NA	NA	NA	NA	NA	NA	NA	NA	NA	NA	NA	0.937	1	NA	NA	NA	NA	NA	NA	0.577	1	0.906	1
rctm0475	GPCR downstream signaling	1.65e-05	0.0011	6.14e-05	0.0025	0.0572	0.4997	1.41e-08	0	NA	NA	1.33e-05	0.0012	NA	NA	NA	NA	NA	NA	0.319	0.9276	NA	NA	NA	NA	NA	NA	NA	NA	NA	NA	NA	NA	0.0169	0.1987	0.645	0.9301	2.25e-05	0.0033	NA	NA	0.0629	0.345	NA	NA	0.0883	0.5298	0.00141	0.0475
rctm0476	GPCR ligand binding	2.34e-06	0.0003	1.12e-06	0.0001	NA	NA	3.04e-09	0	NA	NA	1.11e-06	0.0003	NA	NA	NA	NA	NA	NA	NA	NA	NA	NA	NA	NA	NA	NA	NA	NA	NA	NA	NA	NA	0.00789	0.154	NA	NA	0.000229	0.014	NA	NA	NA	NA	NA	NA	0.022	0.328	0.00579	0.096
rctm0492	Gastrin-CREB signalling pathway via PKC and MAPK	0.597	1	NA	NA	NA	NA	NA	NA	NA	NA	0.654	1	NA	NA	NA	NA	NA	NA	NA	NA	NA	NA	NA	NA	NA	NA	NA	NA	NA	NA	NA	NA	NA	NA	NA	NA	0.612	1	NA	NA	NA	NA	NA	NA	0.628	1	0.929	1
rctm0566	Immune System	0.575	1	0.289	0.9446	0.551	0.9533	0.012	0.1231	0.447	0.8771	0.39	1	0.999	0.9995	0.899	1	0.614	0.9988	0.929	0.9995	0.611	0.992	0.574	0.9997	NA	NA	NA	NA	0.441	0.9014	0.579	0.8871	0.202	0.5648	0.0566	0.2964	0.177	1	0.0353	0.2182	0.0948	0.4134	0.00212	0.0461	0.0992	0.5315	0.0529	0.4315
rctm0680	Metabolism	0.674	1	0.657	0.9553	0.699	0.9871	0.803	0.9928	0.622	0.9875	0.913	1	0.86	0.9856	0.761	1	0.643	0.9988	0.144	0.7191	0.653	0.9923	0.928	0.9998	0.705	0.9843	0.232	0.5242	0.344	0.8958	0.061	0.5206	0.711	0.961	0.996	0.9973	0.84	1	0.683	0.9004	0.628	0.9098	0.698	0.9808	0.653	1	0.633	0.9978
rctm0686	Metabolism of lipids and lipoproteins	0.824	1	0.749	0.9627	0.883	0.993	0.582	0.9706	0.283	0.7076	0.761	1	NA	NA	NA	NA	0.00784	0.4941	8.31e-05	0.007	0.59	0.9919	NA	NA	NA	NA	NA	NA	NA	NA	NA	NA	0.531	0.9101	0.818	0.9896	0.766	1	0.878	0.9442	0.653	0.9164	0.85	0.9955	0.72	1	0.941	1
rctm0750	NGF signalling via TRKA from the plasma membrane	0.906	1	NA	NA	NA	NA	0.0549	0.3833	NA	NA	0.481	1	NA	NA	NA	NA	NA	NA	NA	NA	NA	NA	NA	NA	NA	NA	NA	NA	NA	NA	NA	NA	NA	NA	NA	NA	0.643	1	NA	NA	NA	NA	NA	NA	0.671	1	0.189	0.8003
rctm0777	Neuronal System	0.64	1	0.232	0.9437	NA	NA	0.167	0.6451	NA	NA	0.4	1	NA	NA	NA	NA	NA	NA	0.767	0.9993	NA	NA	NA	NA	NA	NA	NA	NA	NA	NA	NA	NA	NA	NA	NA	NA	0.988	1	NA	NA	NA	NA	NA	NA	0.0407	0.4061	0.0524	0.4289
rctm0858	Phase 1 - Functionalization of compounds	NA	NA	NA	NA	NA	NA	NA	NA	NA	NA	NA	NA	NA	NA	NA	NA	NA	NA	NA	NA	NA	NA	NA	NA	NA	NA	NA	NA	NA	NA	NA	NA	NA	NA	NA	NA	NA	NA	NA	NA	NA	NA	NA	NA	NA	NA	NA	NA
rctm1107	Signal Transduction	0.0193	0.5043	0.0261	0.3072	0.428	0.8713	1.2e-09	0	0.0783	0.3841	4.71e-06	0.0006	0.437	0.8715	0.11	0.9581	0.487	0.9986	0.614	0.9993	0.0714	0.8804	0.227	0.8848	NA	NA	NA	NA	0.338	0.8954	0.0697	0.5418	0.0993	0.4466	0.777	0.9802	0.00976	0.322	0.252	0.5324	0.223	0.6085	0.0108	0.1186	0.00495	0.1448	0.00347	0.0756
rctm1128	Signaling by GPCR	8.69e-06	0.0008	5.44e-05	0.0023	0.0605	0.5073	3.59e-09	0	NA	NA	8.19e-05	0.0045	NA	NA	NA	NA	NA	NA	0.211	0.7878	NA	NA	NA	NA	NA	NA	NA	NA	NA	NA	NA	NA	0.0171	0.1994	0.609	0.9176	0.000112	0.0111	NA	NA	0.0959	0.4153	NA	NA	0.114	0.5676	0.00766	0.1103
rctm1155	Signalling by NGF	0.915	1	NA	NA	NA	NA	0.0112	0.1198	NA	NA	0.234	1	NA	NA	NA	NA	NA	NA	NA	NA	NA	NA	NA	NA	NA	NA	NA	NA	NA	NA	NA	NA	NA	NA	NA	NA	0.262	1	NA	NA	NA	NA	NA	NA	0.258	0.8652	0.15	0.7057
rctm1266	The citric acid (TCA) cycle and respiratory electron transport	0.0761	0.9193	NA	NA	NA	NA	NA	NA	NA	NA	0.0733	0.6451	NA	NA	NA	NA	NA	NA	NA	NA	NA	NA	NA	NA	NA	NA	NA	NA	NA	NA	NA	NA	NA	NA	NA	NA	0.506	1	NA	NA	NA	NA	NA	NA	0.00152	0.104	0.00175	0.052
rctm1312	Transmission across Chemical Synapses	0.971	1	NA	NA	NA	NA	0.2	0.6866	NA	NA	0.557	1	NA	NA	NA	NA	NA	NA	NA	NA	NA	NA	NA	NA	NA	NA	NA	NA	NA	NA	NA	NA	NA	NA	NA	NA	0.707	1	NA	NA	NA	NA	NA	NA	0.129	0.579	0.104	0.6211
Co:red	(KRAB box transcription factor)*	0.00165	0.0613	NA	NA	NA	NA	NA	NA	NA	NA	0.145	0.772	NA	NA	NA	NA	NA	NA	NA	NA	NA	NA	NA	NA	NA	NA	NA	NA	NA	NA	NA	NA	NA	NA	NA	NA	0.00829	0.3079	NA	NA	NA	NA	NA	NA	0.0126	0.2688	0.11	0.6442
Co:4103	(carrier activity)*	0.0979	0.9354	0.377	0.9458	0.68	0.9867	0.747	0.986	0.58	0.9874	0.0578	0.6384	NA	NA	0.0544	0.7118	0.0936	0.9982	0.224	0.7955	0.404	0.9906	0.0808	0.6579	NA	NA	NA	NA	0.406	0.8994	0.299	0.8112	0.577	0.9191	0.671	0.9391	0.898	1	0.00659	0.0626	0.109	0.4323	0.432	0.9502	0.0578	0.436	0.238	0.9024
Co:4112	(extracellular matrix)*	0.602	1	0.225	0.9425	NA	NA	0.121	0.5361	NA	NA	0.596	1	NA	NA	NA	NA	0.929	0.9992	0.31	0.9165	NA	NA	NA	NA	NA	NA	NA	NA	NA	NA	NA	NA	NA	NA	NA	NA	0.682	1	NA	NA	NA	NA	NA	NA	0.0108	0.2528	0.258	0.9227
Co:4195	(response to wounding)*	0.179	1	0.000376	0.0098	0.346	0.8145	0.0011	0.0219	NA	NA	0.104	0.6875	NA	NA	0.386	1	0.801	0.9989	0.399	0.9992	0.305	0.9899	NA	NA	NA	NA	NA	NA	NA	NA	0.552	0.8803	0.00107	0.0514	0.0272	0.233	0.632	1	0.211	0.4871	0.00101	0.0244	0.136	0.6466	0.0216	0.3269	0.307	0.9799
Co:4320	(response to wounding)*	0.499	1	0.0212	0.2781	0.402	0.8532	0.000456	0.0136	NA	NA	0.00669	0.1565	NA	NA	0.839	1	0.325	0.9985	0.25	0.8091	NA	NA	NA	NA	NA	NA	NA	NA	NA	NA	NA	NA	0.0543	0.3497	0.0435	0.2575	0.391	1	NA	NA	0.000139	0.0064	NA	NA	0.00394	0.1411	0.0725	0.4986
Co:4325	(glutathione transferase activity)*	0.0683	0.9111	0.04	0.3563	0.376	0.8357	0.000937	0.0209	0.165	0.5542	0.000405	0.0183	0.687	0.9741	0.805	1	0.682	0.9988	0.098	0.6052	0.554	0.9916	0.853	0.9998	NA	NA	0.842	0.9174	0.87	0.9591	0.77	0.9235	0.00922	0.1626	0.00101	0.0604	0.236	1	0.00479	0.055	0.0073	0.096	0.0624	0.4289	0.00868	0.2258	2.3e-05	0.005
Co:4367	(response to wounding)*	0.153	1	0.473	0.947	0.481	0.9068	0.135	0.5848	NA	NA	0.0824	0.6706	NA	NA	0.335	1	NA	NA	0.058	0.454	0.338	0.9902	NA	NA	NA	NA	NA	NA	NA	NA	NA	NA	0.458	0.8961	0.215	0.5869	0.633	1	0.177	0.4584	0.15	0.5045	0.0435	0.3421	0.891	1	0.129	0.6712
Co:4544	(Cell communication)*	0.306	1	0.0246	0.3007	0.273	0.7593	0.151	0.6144	0.0809	0.3911	0.101	0.6864	0.826	0.9816	0.739	1	0.862	0.999	0.198	0.7781	0.846	0.994	0.751	0.9998	0.629	0.983	0.68	0.9055	0.716	0.9247	0.247	0.7834	0.00105	0.0507	0.0177	0.212	0.17	1	0.00465	0.0543	0.0446	0.2928	0.212	0.685	0.0838	0.5298	0.000532	0.0347
Co:4562	(response to wounding)*	0.288	1	0.19	0.9196	0.643	0.9858	0.362	0.916	0.704	0.9877	0.813	1	NA	NA	0.342	1	0.727	0.9989	0.496	0.9992	0.15	0.9212	NA	NA	NA	NA	NA	NA	NA	NA	NA	NA	0.615	0.9266	0.0514	0.2775	0.623	1	0.0507	0.2436	0.402	0.8	0.363	0.9125	0.251	0.8527	0.365	0.994
Co:4563	(extracellular matrix)*	0.403	1	0.472	0.947	NA	NA	0.00875	0.1094	NA	NA	0.49	1	NA	NA	NA	NA	0.172	0.9983	0.0131	0.1572	NA	NA	NA	NA	NA	NA	NA	NA	NA	NA	NA	NA	NA	NA	NA	NA	0.993	1	NA	NA	NA	NA	NA	NA	0.000904	0.0847	0.19	0.8004
Co:4639	(CCR3 signaling in eosinophils)*	1	1	0.98	1	NA	NA	0.986	1	NA	NA	0.966	1	NA	NA	NA	NA	NA	NA	0.0016	0.0336	NA	NA	NA	NA	NA	NA	NA	NA	NA	NA	NA	NA	0.619	0.9276	NA	NA	0.966	1	NA	NA	0.193	0.5926	NA	NA	0.714	1	0.96	1
Co:4810	(structural molecule activity)*	0.0303	0.6085	0.0492	0.4009	0.264	0.7518	0.000913	0.0207	0.245	0.6632	0.00779	0.163	0.426	0.8595	0.187	1	0.649	0.9988	0.205	0.7837	0.855	0.9941	0.278	0.9023	NA	NA	0.604	0.901	0.39	0.8985	0.371	0.8359	0.39	0.8815	0.873	0.9907	0.759	1	5.04e-06	0.0003	0.0552	0.3385	0.0026	0.0521	0.0337	0.3947	0.0062	0.0995
Co:4811	(nucleoplasm)*	0.317	1	0.04	0.3566	0.59	0.9802	0.0122	0.124	0.53	0.9577	0.0901	0.6822	NA	NA	NA	NA	0.627	0.9988	0.712	0.9993	NA	NA	NA	NA	NA	NA	NA	NA	NA	NA	NA	NA	0.0331	0.2356	0.446	0.8645	0.0777	0.7511	0.228	0.499	0.154	0.5068	0.17	0.679	0.0752	0.5174	0.328	0.9935
Co:5489	(catabolism)*	0.374	1	0.337	0.9453	0.845	0.9915	0.275	0.8179	0.536	0.9629	0.677	1	0.587	0.9697	0.397	1	0.785	0.9989	0.516	0.9992	0.684	0.9925	0.672	0.9997	NA	NA	0.755	0.9105	0.739	0.929	0.0766	0.5568	0.127	0.4746	0.00547	0.1259	0.755	1	0.454	0.8096	0.0124	0.1271	0.614	0.9735	0.0188	0.3148	0.266	0.9299
Co:5492	(Cell communication)*	0.000282	0.0147	0.0016	0.0305	0.163	0.6579	0.0398	0.3063	0.0981	0.4319	0.0613	0.6417	NA	NA	0.104	0.9448	0.15	0.9983	0.0676	0.473	0.0264	0.6467	0.199	0.8479	NA	NA	NA	NA	0.00826	0.2382	NA	NA	0.000411	0.031	0.404	0.8362	0.953	1	0.000281	0.008	1.25e-05	0.0011	0.193	0.6826	0.0265	0.3382	0.00517	0.0913
Co:5498	(transcription coactivator activity)*	0.424	1	0.705	0.9584	0.784	0.9895	0.0454	0.3367	0.539	0.9657	0.0467	0.577	NA	NA	0.461	1	0.72	0.9989	0.969	0.9996	0.663	0.9924	NA	NA	NA	NA	NA	NA	NA	NA	NA	NA	0.665	0.9439	0.916	0.992	0.522	1	0.54	0.8812	0.272	0.7139	0.963	0.9986	0.0528	0.4185	0.811	1
Co:5499	(cell-cell adhesion)*	0.0147	0.4762	0.00756	0.123	0.642	0.9857	0.0142	0.1357	NA	NA	0.556	1	NA	NA	0.0175	0.6344	0.348	0.9985	0.666	0.9993	0.00047	0.023	6.32e-05	0.0025	NA	NA	NA	NA	0.0166	0.3206	0.102	0.6045	0.0342	0.2429	0.135	0.4569	0.619	1	0.00189	0.036	0.00379	0.0616	7.71e-05	0.0042	0.335	0.9696	0.322	0.9934
Co:5503	(hemoglobin complex)*	0.594	1	0.355	0.9455	0.00275	0.1813	0.189	0.6694	0.0944	0.4237	0.113	0.7001	NA	NA	0.998	1	0.751	0.9989	0.139	0.7073	0.566	0.9917	1	0.9999	NA	NA	NA	NA	0.981	0.9812	NA	NA	0.00507	0.1305	0.0493	0.2694	0.572	1	0.0365	0.2223	0.00108	0.0256	0.0073	0.1004	0.636	1	0.000286	0.0309
Co:brown	(vacuole)*	0.258	1	0.0916	0.5954	NA	NA	0.176	0.6517	NA	NA	0.35	1	NA	NA	NA	NA	NA	NA	0.000665	0.0186	NA	NA	NA	NA	NA	NA	NA	NA	NA	NA	NA	NA	0.436	0.8917	0.993	0.9968	0.626	1	NA	NA	0.12	0.4426	NA	NA	0.0498	0.4158	0.206	0.8223
Diastolic Blood Pressure (DBP)
M10792	MAPK signaling pathway	0.637	0.907	NA	NA	NA	NA	0.325	0.7267	NA	NA	0.992	1	NA	NA	NA	NA	NA	NA	NA	NA	NA	NA	NA	NA	NA	NA	NA	NA	NA	NA	NA	NA	NA	NA	NA	NA	0.644	1	NA	NA	NA	NA	NA	NA	0.499	0.9151	0.637	0.9246
M13380	Neuroactive ligand-receptor interaction	0.00868	0.0642	0.00869	0.076	NA	NA	0.00236	0.0258	NA	NA	0.00341	0.0572	NA	NA	NA	NA	NA	NA	NA	NA	NA	NA	NA	NA	NA	NA	NA	NA	NA	NA	NA	NA	0.0055	0.0314	NA	NA	0.0458	0.4056	NA	NA	NA	NA	NA	NA	0.167	0.7194	0.0542	0.3078
M16894	Complement and coagulation cascades	0.000978	0.0129	NA	NA	NA	NA	NA	NA	NA	NA	NA	NA	NA	NA	NA	NA	NA	NA	NA	NA	NA	NA	NA	NA	NA	NA	NA	NA	NA	NA	NA	NA	NA	NA	NA	NA	NA	NA	NA	NA	NA	NA	NA	NA	NA	NA	NA	NA
M18306	Regulation of actin cytoskeleton	0.596	0.9054	NA	NA	NA	NA	0.0473	0.2697	NA	NA	0.893	0.9955	NA	NA	NA	NA	NA	NA	NA	NA	NA	NA	NA	NA	NA	NA	NA	NA	NA	NA	NA	NA	NA	NA	NA	NA	0.0151	0.2191	NA	NA	NA	NA	NA	NA	0.513	0.9154	0.307	0.8457
M19540	Oxidative phosphorylation	0.000126	0.0038	NA	NA	NA	NA	0.514	0.9134	NA	NA	0.273	0.7022	NA	NA	NA	NA	NA	NA	NA	NA	NA	NA	NA	NA	NA	NA	NA	NA	NA	NA	NA	NA	NA	NA	NA	NA	0.863	1	NA	NA	0.000829	0.0082	NA	NA	5.23e-05	0.0025	2.02e-05	0.0008
M7272	Parkinson's disease	3.79e-05	0.0016	NA	NA	NA	NA	NA	NA	NA	NA	0.0075	0.0945	NA	NA	NA	NA	NA	NA	NA	NA	NA	NA	NA	NA	NA	NA	NA	NA	NA	NA	NA	NA	NA	NA	NA	NA	0.225	0.8001	NA	NA	0.000501	0.0068	NA	NA	5.85e-05	0.0032	7.15e-06	0.0007
rctm0089	Adaptive Immune System	0.984	1	0.26	0.4972	0.634	0.9034	0.739	0.9697	NA	NA	0.806	0.9358	NA	NA	0.31	0.5958	0.993	1	0.945	1	NA	NA	NA	NA	NA	NA	NA	NA	0.329	0.5784	NA	NA	0.0715	0.1841	0.000803	0.015	0.0689	0.5497	0.154	0.3139	0.00761	0.041	NA	NA	0.196	0.741	0.745	0.9292
rctm0243	Class A/1 (Rhodopsin-like receptors)	0.122	0.4425	NA	NA	NA	NA	7.1e-05	0.0016	NA	NA	0.000498	0.0105	NA	NA	NA	NA	NA	NA	NA	NA	NA	NA	NA	NA	NA	NA	NA	NA	NA	NA	NA	NA	NA	NA	NA	NA	0.374	0.9638	NA	NA	NA	NA	NA	NA	NA	NA	0.0426	0.2677
rctm0246	Class I MHC mediated antigen processing & presentation	0.252	0.7048	0.0052	0.0546	0.0346	0.6031	0.0749	0.3483	NA	NA	0.186	0.592	NA	NA	NA	NA	NA	NA	0.663	0.9653	NA	NA	NA	NA	NA	NA	NA	NA	NA	NA	NA	NA	0.0047	0.0285	0.000151	0.0052	0.0119	0.1893	NA	NA	0.000775	0.008	NA	NA	0.00964	0.1413	0.00256	0.0396
rctm0475	GPCR downstream signaling	0.000673	0.0113	0.00176	0.0349	NA	NA	2.58e-06	0.0001	NA	NA	0.000241	0.0055	NA	NA	NA	NA	0.369	1	0.135	0.4689	NA	NA	NA	NA	NA	NA	NA	NA	NA	NA	NA	NA	0.00245	0.0169	0.549	0.7895	0.00256	0.0681	NA	NA	0.0168	0.0692	NA	NA	0.00904	0.1407	0.0028	0.0403
rctm0476	GPCR ligand binding	0.0149	0.0991	0.00327	0.0429	NA	NA	1.47e-06	0.0001	NA	NA	8.34e-05	0.0035	NA	NA	NA	NA	NA	NA	0.0408	0.2528	NA	NA	NA	NA	NA	NA	NA	NA	NA	NA	NA	NA	0.00266	0.0171	NA	NA	0.0312	0.3127	NA	NA	0.134	0.3425	NA	NA	0.349	0.8782	0.0112	0.0986
rctm0566	Immune System	0.821	0.9704	0.141	0.353	0.996	0.9957	0.115	0.4206	0.206	0.5184	0.628	0.8786	0.331	0.6646	0.345	0.6089	0.982	1	0.721	0.9691	0.832	0.9844	0.154	0.3755	NA	NA	NA	NA	0.173	0.4753	0.354	0.7072	0.00231	0.0165	5.28e-05	0.0036	0.0307	0.3093	0.0987	0.2601	0.00496	0.0301	0.00409	0.0241	0.284	0.8306	0.0266	0.1723
rctm0591	Innate Immune System	0.427	0.8888	0.147	0.3578	0.571	0.8994	0.00796	0.0669	NA	NA	0.451	0.8519	NA	NA	NA	NA	NA	NA	0.856	1	NA	NA	NA	NA	NA	NA	NA	NA	NA	NA	NA	NA	0.00122	0.0125	0.0149	0.0723	0.0293	0.3011	NA	NA	0.00437	0.0285	NA	NA	0.63	0.9184	0.00386	0.0485
rctm0680	Metabolism	0.0409	0.2038	0.1	0.3223	0.245	0.8003	0.0997	0.3944	0.43	0.7269	0.142	0.5672	0.141	0.543	0.0792	0.4347	0.442	1	0.0638	0.3266	0.386	0.9184	0.016	0.0945	0.477	0.861	0.174	0.5261	0.0774	0.3758	0.0278	0.3033	0.281	0.5213	0.27	0.5686	0.97	1	0.554	0.8234	0.18	0.416	0.0377	0.1331	0.0581	0.4132	0.944	0.9999
rctm0683	Metabolism of amino acids and derivatives	0.00422	0.0368	0.004	0.0466	0.316	0.8859	0.00153	0.019	NA	NA	0.0248	0.1955	NA	NA	NA	NA	NA	NA	0.718	0.969	NA	NA	NA	NA	NA	NA	NA	NA	NA	NA	NA	NA	0.282	0.5222	NA	NA	0.427	0.9954	NA	NA	0.0103	0.0476	NA	NA	0.123	0.6246	0.0249	0.1681
rctm0687	Metabolism of mRNA	0.527	0.9044	0.121	0.327	NA	NA	0.504	0.9124	NA	NA	0.576	0.8777	NA	NA	NA	NA	NA	NA	NA	NA	NA	NA	NA	NA	NA	NA	NA	NA	NA	NA	NA	NA	0.00906	0.0491	0.244	0.5521	0.817	1	NA	NA	0.334	0.6064	NA	NA	0.509	0.9153	0.597	0.9231
rctm0777	Neuronal System	0.497	0.9041	NA	NA	NA	NA	0.0946	0.3887	NA	NA	0.29	0.7297	NA	NA	NA	NA	NA	NA	0.312	0.7347	NA	NA	NA	NA	NA	NA	NA	NA	NA	NA	NA	NA	NA	NA	NA	NA	0.851	1	NA	NA	NA	NA	NA	NA	0.0245	0.235	0.999	0.9999
rctm0844	PPARA Activates Gene Expression	0.384	0.8781	NA	NA	NA	NA	NA	NA	NA	NA	0.000162	0.0042	NA	NA	NA	NA	NA	NA	NA	NA	NA	NA	NA	NA	NA	NA	NA	NA	NA	NA	NA	NA	NA	NA	NA	NA	0.373	0.9636	NA	NA	NA	NA	NA	NA	NA	NA	NA	NA
rctm0951	RNA Polymerase II Transcription	0.000203	0.0055	NA	NA	NA	NA	NA	NA	NA	NA	NA	NA	NA	NA	NA	NA	NA	NA	NA	NA	NA	NA	NA	NA	NA	NA	NA	NA	NA	NA	NA	NA	NA	NA	NA	NA	NA	NA	NA	NA	NA	NA	NA	NA	0.0452	0.3411	0.00491	0.0548
rctm1003	Regulation of Lipid Metabolism by Peroxisome proliferator-activated receptor alpha (PPARalpha)	0.442	0.8966	NA	NA	NA	NA	NA	NA	NA	NA	0.000157	0.0042	NA	NA	NA	NA	NA	NA	NA	NA	NA	NA	NA	NA	NA	NA	NA	NA	NA	NA	NA	NA	NA	NA	NA	NA	0.2	0.7588	NA	NA	NA	NA	NA	NA	NA	NA	NA	NA
rctm1045	Respiratory electron transport	3.99e-05	0.0017	NA	NA	NA	NA	NA	NA	NA	NA	NA	NA	NA	NA	NA	NA	NA	NA	NA	NA	NA	NA	NA	NA	NA	NA	NA	NA	NA	NA	NA	NA	NA	NA	NA	NA	0.383	0.9656	NA	NA	NA	NA	NA	NA	NA	NA	NA	NA
rctm1046	Respiratory electron transport, ATP synthesis by chemiosmotic coupling, and heat production by uncoupling proteins.	7e-05	0.0024	NA	NA	NA	NA	NA	NA	NA	NA	NA	NA	NA	NA	NA	NA	NA	NA	NA	NA	NA	NA	NA	NA	NA	NA	NA	NA	NA	NA	NA	NA	NA	NA	NA	NA	0.765	1	NA	NA	NA	NA	NA	NA	4.51e-05	0.0023	NA	NA
rctm1107	Signal Transduction	0.000559	0.0108	0.000172	0.0077	0.225	0.7942	6.54e-06	0.0002	0.00348	0.0616	9.53e-06	0.0008	NA	NA	0.00642	0.1262	0.419	1	0.0375	0.2509	0.0403	0.4418	0.706	0.8661	NA	NA	NA	NA	0.0792	0.3791	0.0624	0.3504	0.000598	0.0085	0.689	0.9006	0.00423	0.1039	0.116	0.2685	0.0258	0.1003	0.0663	0.1849	0.00312	0.0777	0.0572	0.3105
rctm1128	Signaling by GPCR	0.00179	0.0191	0.00272	0.0409	0.0552	0.6485	1.79e-05	0.0006	NA	NA	0.00129	0.0249	NA	NA	NA	NA	0.365	1	0.14	0.4705	NA	NA	NA	NA	NA	NA	NA	NA	NA	NA	NA	NA	0.00155	0.0139	0.919	0.97	0.00183	0.0583	NA	NA	0.00875	0.0427	NA	NA	0.0625	0.4263	0.0206	0.1534
rctm1155	Signalling by NGF	0.0211	0.1224	NA	NA	NA	NA	0.0246	0.1668	NA	NA	1.33e-05	0.0008	NA	NA	NA	NA	NA	NA	NA	NA	NA	NA	NA	NA	NA	NA	NA	NA	NA	NA	NA	NA	NA	NA	NA	NA	0.0833	0.6258	NA	NA	NA	NA	NA	NA	0.00107	0.0333	0.0604	0.3194
rctm1266	The citric acid (TCA) cycle and respiratory electron transport	0.000592	0.0109	NA	NA	NA	NA	NA	NA	NA	NA	0.0155	0.1483	NA	NA	NA	NA	NA	NA	NA	NA	NA	NA	NA	NA	NA	NA	NA	NA	NA	NA	NA	NA	NA	NA	NA	NA	0.625	1	NA	NA	NA	NA	NA	NA	0.00664	0.1275	0.0032	0.0429
rctm1291	Transcription	0.0277	0.1537	0.0256	0.1583	NA	NA	0.0517	0.283	NA	NA	0.0748	0.3539	NA	NA	NA	NA	NA	NA	NA	NA	NA	NA	NA	NA	NA	NA	NA	NA	NA	NA	NA	NA	0.197	0.4312	NA	NA	0.257	0.8534	0.105	0.2657	0.536	0.79	NA	NA	0.499	0.9151	0.0775	0.38
rctm1302	Translation	0.119	0.4405	0.0114	0.0855	NA	NA	0.269	0.6762	NA	NA	0.0294	0.2179	NA	NA	NA	NA	NA	NA	NA	NA	NA	NA	NA	NA	NA	NA	NA	NA	NA	NA	NA	NA	0.0183	0.0819	NA	NA	0.011	0.1841	NA	NA	0.0898	0.265	NA	NA	0.345	0.8779	0.052	0.3041
Co:4103	(carrier activity)*	0.0409	0.2037	0.333	0.59	0.381	0.8895	0.0796	0.3609	0.294	0.63	0.404	0.8421	0.302	0.6625	0.0463	0.406	0.102	0.6695	0.132	0.4661	0.524	0.9454	0.0368	0.1387	NA	NA	NA	NA	0.0487	0.3132	0.0842	0.3742	0.211	0.4363	0.277	0.5727	0.387	0.9664	0.0243	0.0939	0.948	0.9885	0.0836	0.2166	0.0835	0.5078	0.724	0.9283
Co:4104	(GTPase activity)*	0.0511	0.2354	0.0319	0.1761	0.232	0.7963	0.0125	0.0971	0.00902	0.0884	0.045	0.2674	NA	NA	NA	NA	0.945	1	0.589	0.9554	NA	NA	NA	NA	NA	NA	NA	NA	NA	NA	NA	NA	0.0217	0.0916	0.145	0.4383	0.266	0.8551	0.0366	0.1249	0.0173	0.0711	0.00188	0.0166	0.186	0.7293	0.00214	0.0358
Co:4111	(response to wounding)*	0.884	0.9938	0.439	0.6579	0.229	0.7956	0.594	0.9207	0.212	0.5237	0.578	0.8778	NA	NA	0.394	0.6261	0.811	1	0.152	0.4746	0.825	0.9834	0.477	0.798	NA	NA	0.773	0.8142	0.208	0.5211	0.639	0.7973	0.955	1	0.00855	0.0447	0.848	1	0.168	0.3253	0.797	0.8924	0.297	0.4763	0.727	0.94	0.969	0.9999
Co:4112	(extracellular matrix (sensu Metazoa))*	0.0101	0.0722	0.11	0.3239	NA	NA	0.00827	0.0682	NA	NA	0.549	0.8721	NA	NA	NA	NA	NA	NA	NA	NA	NA	NA	NA	NA	NA	NA	NA	NA	NA	NA	NA	NA	NA	NA	NA	NA	0.268	0.857	NA	NA	NA	NA	NA	NA	0.0862	0.5096	0.0642	0.3307
Co:4194	(receptor mediated endocytosis)*	NA	NA	NA	NA	NA	NA	NA	NA	NA	NA	8.1e-07	0.0001	NA	NA	NA	NA	NA	NA	NA	NA	NA	NA	NA	NA	NA	NA	NA	NA	NA	NA	NA	NA	NA	NA	NA	NA	5.22e-05	0.0058	NA	NA	NA	NA	NA	NA	NA	NA	NA	NA
Co:4195	(response to wounding)*	0.00392	0.0361	0.00764	0.0729	0.169	0.7856	0.000174	0.0027	NA	NA	0.903	0.9968	NA	NA	0.334	0.6046	0.549	1	0.967	1	NA	NA	NA	NA	NA	NA	NA	NA	NA	NA	NA	NA	2.52e-05	0.0009	0.00352	0.0299	0.0091	0.1747	0.115	0.2683	0.00115	0.0101	0.0291	0.1102	0.187	0.7304	0.00451	0.0533
Co:4200	(xenobiotic metabolism)*	0.0144	0.0968	0.0644	0.2673	0.0631	0.6677	0.00186	0.0216	0.156	0.48	0.0133	0.1375	0.61	0.9115	0.807	0.8648	0.599	1	0.0802	0.347	0.199	0.7125	0.0434	0.1473	0.909	0.9393	0.547	0.789	0.102	0.4187	0.216	0.4931	0.0104	0.0535	0.00335	0.0296	0.0065	0.148	0.00195	0.0226	0.00416	0.0278	0.00359	0.0238	0.00213	0.059	1.42e-05	0.0008
Co:4209	(cell-cell signaling)*	0.00158	0.0183	0.0147	0.1026	0.582	0.9	0.337	0.7354	0.202	0.5156	0.00533	0.0794	0.38	0.6679	0.0589	0.434	0.0454	0.4959	0.172	0.4985	0.0439	0.4448	0.0258	0.1136	0.0515	0.4675	0.209	0.5471	0.123	0.4404	0.146	0.4288	0.0439	0.1329	0.356	0.6545	0.817	1	0.0082	0.053	0.372	0.6445	0.001	0.011	0.0636	0.4306	0.427	0.9155
Co:4229	(response to wounding)*	0.00529	0.0445	0.0101	0.0818	0.961	0.9814	4.42e-09	0	0.00428	0.0669	4.07e-05	0.002	NA	NA	0.00126	0.0505	0.0141	0.4778	0.00512	0.0901	0.52	0.9449	0.0124	0.0885	NA	NA	NA	NA	0.0213	0.2664	0.0227	0.2875	6.71e-06	0.0003	0.00479	0.0307	0.000522	0.0229	0.00547	0.0453	0.000492	0.0068	0.000138	0.0029	0.253	0.8066	0.000319	0.0073
Co:4233	(lipid metabolism)*	0.0475	0.2272	0.723	0.8437	0.913	0.9784	0.112	0.4155	0.551	0.808	0.237	0.6455	NA	NA	0.447	0.6458	0.946	1	0.928	1	0.674	0.9659	0.847	0.9142	NA	NA	NA	NA	0.251	0.5432	0.398	0.7499	0.671	0.8323	0.164	0.4474	0.953	1	0.0303	0.1099	0.27	0.549	0.0161	0.0664	0.0124	0.1596	0.0963	0.4143
Co:4319	(L-glutamate transporter activity)*	0.000893	0.0124	NA	NA	NA	NA	NA	NA	NA	NA	NA	NA	NA	NA	NA	NA	NA	NA	NA	NA	NA	NA	NA	NA	NA	NA	NA	NA	NA	NA	NA	NA	NA	NA	NA	NA	NA	NA	NA	NA	NA	NA	NA	NA	0.0211	0.2283	NA	NA
Co:4320	(response to wounding)*	0.00115	0.014	0.0576	0.2533	0.335	0.887	8.99e-05	0.0017	NA	NA	0.21	0.6074	NA	NA	NA	NA	0.636	1	0.629	0.9631	NA	NA	NA	NA	NA	NA	NA	NA	NA	NA	NA	NA	0.000387	0.0069	0.00123	0.0183	0.000402	0.0214	NA	NA	4.68e-05	0.0028	NA	NA	0.00796	0.1322	0.000309	0.0071
Co:4325	(glutathione transferase activity)*	8.33e-06	0.0006	0.000231	0.0094	0.0512	0.6379	5.82e-07	0.0001	0.0554	0.2719	1e-06	0.0002	0.292	0.6596	0.229	0.5787	0.267	1	0.0294	0.213	0.00521	0.1302	0.0573	0.1551	0.721	0.9154	0.422	0.7678	0.0847	0.3892	0.14	0.4248	0.00165	0.0142	0.00118	0.0179	5.12e-06	0.0016	0.000138	0.004	0.0366	0.1297	0.00834	0.0414	7.9e-07	0.0001	6.64e-08	0
Co:4332	(cell-cell signaling)*	0.503	0.9041	0.0668	0.2724	0.171	0.7857	0.315	0.721	0.0386	0.2365	0.345	0.8222	0.801	0.9607	0.291	0.592	0.288	1	0.639	0.9638	0.111	0.5463	0.00436	0.0676	0.0562	0.486	0.0483	0.4831	0.0407	0.3051	0.091	0.3835	0.431	0.6829	0.0191	0.0867	0.805	1	0.0183	0.0759	0.119	0.3227	0.0158	0.0653	0.604	0.9177	0.884	0.9928
Co:4366	(nitrogen compound catabolism)*	0.671	0.9085	0.556	0.7951	0.14	0.7828	0.153	0.4945	0.529	0.7929	0.115	0.5004	0.158	0.5591	0.0344	0.3649	0.712	1	0.525	0.919	0.177	0.6789	0.0551	0.1484	NA	NA	NA	NA	0.28	0.5731	0.33	0.7045	0.501	0.7594	0.556	0.7938	0.97	1	0.32	0.5157	0.396	0.663	0.239	0.3963	0.913	1	0.291	0.8245
Co:4367	(response to wounding)*	0.00784	0.0598	0.0361	0.182	0.259	0.8046	0.0387	0.2399	NA	NA	0.0377	0.244	NA	NA	0.393	0.626	0.354	1	0.346	0.756	0.429	0.9329	NA	NA	NA	NA	NA	NA	0.0254	0.2764	0.758	0.8158	0.122	0.2858	0.00214	0.0243	0.0281	0.3002	0.00988	0.0541	0.0379	0.1332	NA	NA	0.541	0.9161	0.0239	0.1652
Co:4369	(Immunity and defense)*	0.000468	0.0104	NA	NA	NA	NA	3.56e-05	0.0009	NA	NA	0.0349	0.2355	NA	NA	NA	NA	NA	NA	NA	NA	NA	NA	NA	NA	NA	NA	NA	NA	NA	NA	NA	NA	NA	NA	0.178	0.4505	5.5e-05	0.006	NA	NA	8.69e-05	0.0034	NA	NA	0.0255	0.2354	0.00131	0.025
Co:4371	(Cell communication)*	0.128	0.4599	0.017	0.1118	0.649	0.9046	0.123	0.4329	0.573	0.8227	0.326	0.7976	0.963	0.9981	0.68	0.8299	0.34	1	0.126	0.4528	0.137	0.5706	0.21	0.4475	0.442	0.8436	0.266	0.6133	0.241	0.5357	0.528	0.781	0.0162	0.0758	0.534	0.7821	0.00208	0.0602	0.772	0.9139	0.295	0.5836	0.568	0.7158	0.322	0.8716	0.547	0.9208
Co:4544	(Cell communication)*	0.00333	0.0327	0.00209	0.0375	0.222	0.7933	0.000372	0.0053	0.0281	0.1967	0.000115	0.0041	0.234	0.6202	0.393	0.6259	0.287	1	0.153	0.475	0.029	0.3947	0.0122	0.088	0.929	0.9465	0.15	0.5203	0.139	0.4475	0.0844	0.3745	0.000673	0.009	0.167	0.4486	0.000611	0.0243	0.00822	0.053	0.0549	0.1775	0.132	0.2911	0.00729	0.1296	8.62e-05	0.0026
Co:4550	(actin filament-based process)*	0.00577	0.047	0.875	0.9419	0.696	0.9084	0.0946	0.3886	0.642	0.8624	0.00283	0.0509	0.941	0.9979	0.697	0.8356	0.639	1	0.737	0.9703	0.757	0.975	0.878	0.9193	0.597	0.907	0.689	0.8084	0.897	0.9856	0.67	0.8006	0.361	0.6193	0.149	0.4409	0.501	1	0.34	0.5334	0.32	0.5969	0.449	0.6469	0.214	0.7623	0.421	0.9152
Co:4553	(nucleoplasm)*	0.972	1	0.611	0.8222	NA	NA	0.529	0.9152	NA	NA	0.473	0.8565	NA	NA	NA	NA	0.121	0.7316	0.204	0.5569	NA	NA	NA	NA	NA	NA	NA	NA	NA	NA	NA	NA	0.635	0.8189	0.299	0.5812	0.604	1	NA	NA	0.97	0.9942	NA	NA	0.513	0.9154	0.533	0.9202
Co:4557	(Ectoderm development)*	0.00326	0.0323	0.0409	0.1952	0.213	0.7903	0.0547	0.2907	0.00225	0.054	0.0735	0.3498	0.724	0.9302	0.374	0.6193	0.223	1	0.0167	0.1322	0.502	0.9425	0.679	0.8579	0.584	0.9061	0.83	0.83	0.348	0.5797	0.53	0.7813	0.00181	0.0143	0.544	0.7869	0.394	0.9674	0.00147	0.0213	0.00709	0.0404	0.00277	0.021	0.0488	0.3574	0.0244	0.1668
Co:4562	(response to wounding)*	0.547	0.9045	0.404	0.6348	0.416	0.8914	0.331	0.731	0.128	0.4471	0.641	0.8788	NA	NA	0.211	0.5746	0.999	1	0.994	1	0.78	0.9777	0.548	0.8087	NA	NA	NA	NA	NA	NA	NA	NA	0.588	0.8067	0.00704	0.0399	0.663	1	0.196	0.356	0.908	0.9818	0.109	0.2503	0.842	0.9901	0.637	0.9246
Co:4563	(extracellular matrix (sensu Metazoa))*	0.0511	0.2354	0.107	0.3234	NA	NA	9.32e-05	0.0018	NA	NA	0.293	0.7309	NA	NA	NA	NA	NA	NA	NA	NA	NA	NA	NA	NA	NA	NA	NA	NA	NA	NA	NA	NA	NA	NA	NA	NA	0.832	1	NA	NA	0.079	0.2473	NA	NA	0.0238	0.2342	0.087	0.3951
Co:4600	(Promoter Motifs: ANATGGCTNY)*	NA	NA	NA	NA	NA	NA	NA	NA	NA	NA	NA	NA	NA	NA	NA	NA	NA	NA	NA	NA	NA	NA	NA	NA	NA	NA	NA	NA	NA	NA	NA	NA	NA	NA	NA	NA	NA	NA	NA	NA	NA	NA	NA	NA	NA	NA	NA	NA
Co:4810	(structural molecule activity)*	0.000632	0.0111	0.0351	0.18	0.0155	0.5431	0.00616	0.0573	0.0719	0.2909	0.0456	0.2689	0.056	0.448	0.0956	0.4352	0.0313	0.4818	0.0835	0.3551	0.61	0.9569	0.021	0.1025	0.111	0.627	0.184	0.5284	0.028	0.2821	0.184	0.4519	0.000982	0.0112	0.00498	0.0311	0.684	1	3.03e-05	0.0018	0.117	0.3194	0.000166	0.0033	0.102	0.5464	0.0109	0.0981
Co:4811	(nucleoplasm)*	0.423	0.8867	0.112	0.3243	0.108	0.7585	0.0145	0.1078	0.157	0.4812	0.0273	0.2081	NA	NA	0.918	0.934	0.854	1	0.414	0.8581	0.69	0.968	0.919	0.9406	NA	NA	NA	NA	NA	NA	NA	NA	0.122	0.2867	0.179	0.4505	0.408	0.9803	0.455	0.694	0.0373	0.1315	0.17	0.3221	0.195	0.7401	0.0206	0.1533
Co:4813	(Ectoderm development)*	0.175	0.5603	0.712	0.8404	0.724	0.9108	0.00416	0.0407	0.013	0.1064	0.176	0.586	0.998	0.9991	0.935	0.9346	0.037	0.4827	0.00466	0.089	0.954	0.9974	0.513	0.8056	0.745	0.9172	0.611	0.8	0.636	0.8145	0.724	0.8066	0.0479	0.1355	0.584	0.811	0.797	1	0.0103	0.0545	0.385	0.6552	0.155	0.3151	0.631	0.9184	0.0919	0.4021
Co:4817	(response to wounding)*	0.763	0.9355	0.404	0.6351	0.167	0.7854	0.486	0.9104	0.212	0.524	0.939	1	NA	NA	0.276	0.589	1	1	0.343	0.753	0.697	0.9687	0.176	0.4081	NA	NA	0.562	0.7916	0.432	0.6946	0.525	0.7805	0.75	0.8876	0.0968	0.3292	0.998	1	0.175	0.3268	0.59	0.8067	0.0503	0.1573	0.787	0.9708	0.441	0.9161
Co:4946	(Promoter Motifs: ANATGGCTNY)*	NA	NA	NA	NA	NA	NA	NA	NA	NA	NA	NA	NA	NA	NA	NA	NA	NA	NA	NA	NA	NA	NA	NA	NA	NA	NA	NA	NA	NA	NA	NA	NA	NA	NA	NA	NA	NA	NA	NA	NA	NA	NA	NA	NA	NA	NA	NA	NA
Co:5489	(catabolism)*	0.000908	0.0125	0.0934	0.3181	0.717	0.9102	0.00753	0.0667	0.67	0.8667	0.23	0.6403	0.132	0.5355	0.162	0.5619	0.572	1	0.894	1	0.779	0.9776	0.326	0.6245	NA	NA	NA	NA	0.613	0.7965	0.813	0.8392	9.49e-05	0.0024	0.0259	0.11	0.449	1	0.12	0.2731	9.69e-05	0.0036	0.05	0.1566	0.191	0.7351	0.00941	0.0947
Co:5492	(Cell communication)*	0.000303	0.0074	0.000793	0.0208	0.0924	0.727	0.00123	0.0164	0.00509	0.0718	0.0148	0.146	NA	NA	0.101	0.4426	0.304	1	0.0437	0.2592	0.253	0.8208	0.478	0.7994	NA	NA	NA	NA	0.557	0.7659	NA	NA	0.000326	0.0064	0.947	0.976	0.0899	0.6375	0.00418	0.0404	0.00057	0.0071	0.163	0.3201	0.00645	0.126	0.0118	0.1012
Co:5499	(cell-cell adhesion)*	9.25e-06	0.0006	2.23e-05	0.0023	0.707	0.9094	0.000127	0.0021	NA	NA	0.241	0.6488	0.0255	0.3307	0.000674	0.0341	0.0031	0.2106	0.571	0.945	0.00258	0.1291	0.00127	0.0559	NA	NA	NA	NA	0.00611	0.1835	NA	NA	1.01e-07	0	0.00499	0.0311	0.000119	0.0095	0.000755	0.0146	0.000272	0.0055	0.000159	0.0031	0.00391	0.0884	0.00943	0.0948
Co:5501	(response to wounding)*	0.296	0.7772	0.332	0.5894	0.378	0.8894	0.0855	0.3697	NA	NA	0.346	0.823	NA	NA	NA	NA	0.647	1	0.841	1	NA	NA	NA	NA	NA	NA	NA	NA	NA	NA	NA	NA	0.579	0.8049	0.371	0.663	0.952	1	0.085	0.2402	0.00881	0.0428	0.00872	0.0428	0.274	0.8234	0.0489	0.298
Co:5503	(hemoglobin complex)*	0.0164	0.103	0.0566	0.2505	0.00751	0.5254	0.00292	0.0302	0.0546	0.2707	0.0151	0.1468	NA	NA	0.616	0.7873	0.219	1	0.00306	0.0886	0.339	0.8526	0.325	0.6232	NA	NA	NA	NA	0.925	0.9906	NA	NA	0.0652	0.1741	0.277	0.5725	0.407	0.9787	0.0129	0.0577	0.00242	0.0181	0.00105	0.0114	0.0881	0.5124	0.00139	0.026
Co:5512	(macromolecule biosynthesis)*	0.00403	0.0365	0.135	0.347	0.0851	0.7125	0.597	0.9209	0.777	0.8852	0.365	0.8336	NA	NA	0.0361	0.3729	0.464	1	0.0758	0.3414	NA	NA	NA	NA	NA	NA	NA	NA	0.611	0.795	NA	NA	0.0289	0.1144	0.0277	0.1109	0.662	1	NA	NA	0.143	0.3569	NA	NA	0.0241	0.2347	0.205	0.6643
[truncated: 44 more columns]
