# Supplementary material for: Integrative Genomics Analysis Unravels Tissue-Specific Pathways, Networks, and Key Regulators of Blood Pressure Regulation
Source: Front Cardiovasc Med. 2019 Mar 12;6:21. doi: 10.3389/fcvm.2019.00021 (PMC6423920; doi:10.3389/fcvm.2019.00021)
Supplement: Supplementary file 3 [file Table_3.XLSX]

## Sheet: Table S3
Supplement Table S3. Marker Set Enrichment Analysis (MSEA) of SBP/DBP-associated supersets. The SBP/DBP-associated supersets were confirmed by performing a second round of MSEA. In addition, we estimated the BP-relevance of the supersets by using the top genetic loci (GWAS P<0.01) from the latest UK Biobank CardioMetabolic Consortium (Nature genetics 2017 49, 403-415).
Pathways/Supersets	Full GWAS Data from ICBP		Top Loci from UK Biobank and Other Independent Studies (P<0.01)
	Significant Methods in SBP	Significant Methods in DBP	Significant Methods in SBP	Significant Methods in DBP
S1: Positive_Controls	1, 2, 3, 4, 5, 6, 7, 8, 9	1, 2, 3, 4, 5, 6, 7, 8, 9	1, 2, 3, 4, 5, 6, 8, 9	1, 2, 3, 4, 5, 8, 9
S2: NOTCH_Signaling	1, 3, 6, 7, 9	1, 3, 6, 7, 8, 9	NA	1, 8, 9
S3: Protein_Catabolism	3, 7, 8, 9	3, 7, 8, 9	NA	NA
S4: Cell_Adhesion_and_Junction	1, 5, 7, 8, 9	3, 6, 7, 8, 9	NA	NA
S5: Cardiac_Muscle_Contraction	1, 3, 4, 5, 6, 7, 8, 9	3, 4, 5, 6, 7, 8, 9	NA	1, 9
S6: Smooth_Muscle_Contraction	1, 3, 4, 7, 8, 9	1, 3, 4, 7, 8, 9	NA	NA
S7: Phosphatidylinositol_Signaling	1, 3, 5, 7, 8, 9	1, 3, 5, 7, 8, 9	1, 9	NA
S8: Insulin_Secretion	1, 3, 7, 8, 9	1, 5, 8, 9	1, 5	1, 9
S9: Immune_and_Inflammation	3, 5, 7, 8, 9	3, 7, 9	8, 9	8, 9
S10: Integrin_Signaling	1, 3, 5, 7, 8, 9	1, 5, 8, 9	NA	NA
S11: Gene_Expression	1, 3, 4, 6, 7, 8, 9	1, 3, 4, 5, 7, 8, 9	5	NA
S12: Cell_Cycle	3, 7, 8, 9	1, 3, 8, 9	1, 8	1, 8, 9
I1: Insulin_Signaling	1, 7, 9	3, 7, 9	1, 9	1, 9
I2: Angiotensin_II_induced_JNK_activation	1, 3, 5, 7, 8, 9	1, 7, 8, 9	NA	NA
I3: Platelet_Production	1, 8, 9	1, 8, 9	1, 9	8, 9
I4: Autophagy	1, 3, 7, 8, 9	1, 3, 7, 9	8, 9	8
I5: ALK_in_Cardiac_Myocytes	1, 8, 9	1, 8, 9	1, 5, 8, 9	1, 8, 9
I6: Corticosteroids_and_cardioprotection	1, 8, 9	1, 8, 9	1, 8, 9	1, 8, 9
I7: Small_Molecule_Metabolism	1, 7, 8, 9	1, 3, 4, 5, 7, 8, 9	NA	NA
