# Supplementary material for: Integrative Genomics Analysis Unravels Tissue-Specific Pathways, Networks, and Key Regulators of Blood Pressure Regulation
Source: Front Cardiovasc Med. 2019 Mar 12;6:21. doi: 10.3389/fcvm.2019.00021 (PMC6423920; doi:10.3389/fcvm.2019.00021)
Supplement: Supplementary file 4 [file Table_4.XLSX]

## Sheet: Table S4
Supplement Table S4. Key driver analysis (KDA) of BP-associated supersets in cardiac muscle, artery, adipose, blood, liver, brain, kidney and PPI networks.
KDs	Supersets	Adipose		Artery		Blood		Brain		Cardiac_Muscle		Kidney		Liver		PPI		Significant Methods
		Pvalues	FDRs	Pvalues	FDRs	Pvalues	FDRs	Pvalues	FDRs	Pvalues	FDRs	Pvalues	FDRs	Pvalues	FDRs	Pvalues	FDRs
COX5B	Cardiac_Muscle_Contraction	1.16e-21	0	---	---	2.71e-18	0	1.04e-55	0	2e-13	0	---	---	---	---	---	---	Adipose, Blood, Brain, Cardiac_Muscle
FN1	Integrin_Signaling	---	---	9.19e-11	0	1.28e-14	0	---	---	---	---	---	---	7.21e-11	0	4.83e-96	0	Artery, Blood, Liver, PPI
COL4A2	Integrin_Signaling	0.000126	0.0003	2.45e-08	0	2.63e-08	0	---	---	---	---	---	---	---	---	---	---	Adipose, Artery, Blood
COX4I1	Cardiac_Muscle_Contraction	3.47e-10	0	2.36e-26	0	---	---	---	---	---	---	1.42e-06	0.0001	---	---	---	---	Adipose, Artery, Kidney
NDUFS3	Cardiac_Muscle_Contraction	---	---	4.77e-23	0	1.29e-12	0	1.23e-50	0	---	---	---	---	---	---	---	---	Artery, Blood, Brain
HLA-C	Immune_and_Inflammation	---	---	2.11e-09	0	---	---	---	---	2.83e-09	0	---	---	---	---	3.84e-43	0	Artery, Cardiac_Muscle, PPI
BIRC5	Platelet_Production	1.89e-06	0	0.00038	0.0021	---	---	---	---	---	---	---	---	---	---	---	---	Adipose, Artery
PPP3R1	Gene_Expression	1.02e-25	0	---	---	3.53e-14	0	---	---	---	---	---	---	---	---	---	---	Adipose, Blood
COL3A1	Integrin_Signaling	2.61e-12	0	---	---	---	---	0.000173	0.0008	---	---	---	---	---	---	---	---	Adipose, Brain
COL4A1	Integrin_Signaling	9.39e-05	0.0003	---	---	---	---	---	---	---	---	---	---	1.61e-17	0	---	---	Adipose, Liver
FGG	Integrin_Signaling	0.000189	0.0005	---	---	---	---	---	---	---	---	---	---	1.27e-08	0	---	---	Adipose, Liver
NAMPT	Protein_Catabolism	---	---	1.09e-05	0.0001	3.18e-12	0	---	---	---	---	---	---	---	---	---	---	Artery, Blood
TAGLN	Smooth_Muscle_Contraction	---	---	7.9e-06	0.0001	---	---	1.42e-22	0	---	---	---	---	---	---	---	---	Artery, Brain
COX7B	Cardiac_Muscle_Contraction	---	---	7.12e-25	0	---	---	2.94e-94	0	---	---	---	---	---	---	---	---	Artery, Brain
AURKA	Platelet_Production	---	---	7.43e-05	0.0005	---	---	---	---	3.83e-06	0	---	---	---	---	---	---	Artery, Cardiac_Muscle
COX6B1	Cardiac_Muscle_Contraction	---	---	6.13e-29	0	---	---	---	---	1.47e-17	0	---	---	---	---	---	---	Artery, Cardiac_Muscle
ZFP36	Protein_Catabolism	---	---	8.83e-05	0.0006	---	---	---	---	0.000113	0.0006	---	---	---	---	---	---	Artery, Cardiac_Muscle
PSAP	Immune_and_Inflammation	---	---	3.33e-06	0	---	---	---	---	4.58e-12	0	---	---	---	---	---	---	Artery, Cardiac_Muscle
PCNA	Cell_Cycle	---	---	---	---	0.001	0.0034	---	---	3.11e-06	0	---	---	---	---	---	---	Blood, Cardiac_Muscle
CCNA2	Platelet_Production	---	---	---	---	0.000111	0.0005	---	---	4.67e-08	0	---	---	---	---	---	---	Blood, Cardiac_Muscle
COX6C	Cardiac_Muscle_Contraction	---	---	---	---	1.61e-12	0	---	---	---	---	1.55e-06	0.0001	---	---	---	---	Blood, Kidney
GRN	Immune_and_Inflammation	---	---	---	---	2.54e-09	0	---	---	---	---	6.69e-07	0	---	---	---	---	Blood, Kidney
ITGB2	Cell_Adhesion_and_Junction	---	---	---	---	1.39e-08	0	---	---	---	---	---	---	1.86e-13	0	---	---	Blood, Liver
HLA-A	Immune_and_Inflammation	---	---	---	---	7.05e-11	0	---	---	---	---	---	---	---	---	2.82e-09	0	Blood, PPI
MSN	Cell_Adhesion_and_Junction	---	---	---	---	0.000282	0.0011	---	---	---	---	---	---	---	---	2.12e-64	0	Blood, PPI
KIF2C	Platelet_Production	---	---	---	---	---	---	3.32e-06	0	2.21e-07	0	---	---	---	---	---	---	Brain, Cardiac_Muscle
UQCRQ	Cardiac_Muscle_Contraction	---	---	---	---	---	---	2.91e-106	0	---	---	5.6e-10	0	---	---	---	---	Brain, Kidney
C1QC	Immune_and_Inflammation	---	---	---	---	---	---	5.72e-06	0	---	---	---	---	2.35e-09	0	---	---	Brain, Liver
TTN	Smooth_Muscle_Contraction	---	---	---	---	---	---	2.79e-14	0	---	---	---	---	---	---	5.61e-26	0	Brain, PPI
PRC1	Platelet_Production	---	---	---	---	---	---	---	---	2.6e-05	0.0002	0.000245	0.0034	---	---	---	---	Cardiac_Muscle, Kidney
COX7C	Cardiac_Muscle_Contraction	---	---	---	---	---	---	---	---	4.75e-15	0	4.79e-08	0	---	---	---	---	Cardiac_Muscle, Kidney
BRCA1	Cell_Cycle	---	---	---	---	---	---	---	---	9.01e-11	0	3.33e-05	0.0006	---	---	---	---	Cardiac_Muscle, Kidney
FYN	Cell_Adhesion_and_Junction	---	---	---	---	---	---	---	---	0.00024	0.0011	---	---	---	---	7.59e-89	0	Cardiac_Muscle, PPI
GRB2	Insulin_Signaling	---	---	---	---	---	---	---	---	4.67e-05	0.0003	---	---	---	---	1.33e-108	0	Cardiac_Muscle, PPI
GNB1	Insulin_Secretion	---	---	---	---	---	---	---	---	1.04e-06	0	---	---	---	---	1.8e-68	0	Cardiac_Muscle, PPI
ACTA1	Smooth_Muscle_Contraction	---	---	---	---	---	---	---	---	---	---	---	---	6.39e-13	0	2.21e-34	0	Liver, PPI
ZC3H7B	Immune_and_Inflammation	1.1e-46	0	---	---	---	---	---	---	---	---	---	---	---	---	---	---	Adipose
CD2	Cell_Adhesion_and_Junction	8.55e-17	0	---	---	---	---	---	---	---	---	---	---	---	---	---	---	Adipose
TKT	Insulin_Secretion	0.00251	0.005	---	---	---	---	---	---	---	---	---	---	---	---	---	---	Adipose
TPM3	Cardiac_Muscle_Contraction	8e-18	0	---	---	---	---	---	---	---	---	---	---	---	---	---	---	Adipose
DOK3	Phosphatidylinositol_Signaling	0.000306	0.0008	---	---	---	---	---	---	---	---	---	---	---	---	---	---	Adipose
mCT150876	Protein_Catabolism	9.96e-06	0	---	---	---	---	---	---	---	---	---	---	---	---	---	---	Adipose
HBB	Platelet_Production	1.01e-05	0	---	---	---	---	---	---	---	---	---	---	---	---	---	---	Adipose
MYLPF	Smooth_Muscle_Contraction	1.68e-160	0	---	---	---	---	---	---	---	---	---	---	---	---	---	---	Adipose
DLST	Immune_and_Inflammation	8.01e-17	0	---	---	---	---	---	---	---	---	---	---	---	---	---	---	Adipose
HIST1H2BC	Cell_Cycle	1.16e-17	0	---	---	---	---	---	---	---	---	---	---	---	---	---	---	Adipose
MNDA	Protein_Catabolism	3.46e-05	0.0001	---	---	---	---	---	---	---	---	---	---	---	---	---	---	Adipose
KBTBD10	Smooth_Muscle_Contraction	7.19e-50	0	---	---	---	---	---	---	---	---	---	---	---	---	---	---	Adipose
EPHX2	Positive_Controls	0.00207	0.0043	---	---	---	---	---	---	---	---	---	---	---	---	---	---	Adipose
FAH	Small_Molecule_Metabolism	2.03e-13	0	---	---	---	---	---	---	---	---	---	---	---	---	---	---	Adipose
HIST1H2BM	Cell_Cycle	2.28e-36	0	---	---	---	---	---	---	---	---	---	---	---	---	---	---	Adipose
SPAG5	Platelet_Production	6.67e-12	0	---	---	---	---	---	---	---	---	---	---	---	---	---	---	Adipose
TNNC1	Smooth_Muscle_Contraction	1.21e-43	0	---	---	---	---	---	---	---	---	---	---	---	---	---	---	Adipose
KBTBD10	Cardiac_Muscle_Contraction	9.54e-13	0	---	---	---	---	---	---	---	---	---	---	---	---	---	---	Adipose
CHCHD2	Insulin_Signaling	1.95e-05	0.0001	---	---	---	---	---	---	---	---	---	---	---	---	---	---	Adipose
PC	Insulin_Signaling	4.08e-05	0.0001	---	---	---	---	---	---	---	---	---	---	---	---	---	---	Adipose
CCBL2	Gene_Expression	2.23e-23	0	---	---	---	---	---	---	---	---	---	---	---	---	---	---	Adipose
MYPN	Smooth_Muscle_Contraction	7.58e-49	0	---	---	---	---	---	---	---	---	---	---	---	---	---	---	Adipose
AGPAT2	Small_Molecule_Metabolism	3.77e-40	0	---	---	---	---	---	---	---	---	---	---	---	---	---	---	Adipose
GYS1	Insulin_Signaling	3.87e-06	0	---	---	---	---	---	---	---	---	---	---	---	---	---	---	Adipose
AOX1	Positive_Controls	0.00231	0.0047	---	---	---	---	---	---	---	---	---	---	---	---	---	---	Adipose
GPD1	Insulin_Signaling	3.37e-06	0	---	---	---	---	---	---	---	---	---	---	---	---	---	---	Adipose
VAV1	Cell_Adhesion_and_Junction	6.51e-14	0	---	---	---	---	---	---	---	---	---	---	---	---	---	---	Adipose
ZC3H7B	Gene_Expression	8.15e-34	0	---	---	---	---	---	---	---	---	---	---	---	---	---	---	Adipose
KIF15	Platelet_Production	6.18e-07	0	---	---	---	---	---	---	---	---	---	---	---	---	---	---	Adipose
LOXL2	Integrin_Signaling	1.79e-07	0	---	---	---	---	---	---	---	---	---	---	---	---	---	---	Adipose
KRT8	Cell_Adhesion_and_Junction	1.71e-13	0	---	---	---	---	---	---	---	---	---	---	---	---	---	---	Adipose
TBC1D10C	Cell_Adhesion_and_Junction	3.29e-14	0	---	---	---	---	---	---	---	---	---	---	---	---	---	---	Adipose
SHMT1	Small_Molecule_Metabolism	1.48e-15	0	---	---	---	---	---	---	---	---	---	---	---	---	---	---	Adipose
SLC2A3	Protein_Catabolism	2.51e-14	0	---	---	---	---	---	---	---	---	---	---	---	---	---	---	Adipose
HIPK2	Positive_Controls	0.000233	0.0006	---	---	---	---	---	---	---	---	---	---	---	---	---	---	Adipose
OPN3	Insulin_Secretion	5.39e-09	0	---	---	---	---	---	---	---	---	---	---	---	---	---	---	Adipose
DHRS7	Insulin_Secretion	0.000863	0.0019	---	---	---	---	---	---	---	---	---	---	---	---	---	---	Adipose
C19orf59	Protein_Catabolism	1.68e-14	0	---	---	---	---	---	---	---	---	---	---	---	---	---	---	Adipose
AGBL3	Insulin_Secretion	0.00251	0.005	---	---	---	---	---	---	---	---	---	---	---	---	---	---	Adipose
ITGA11	Positive_Controls	0.000409	0.001	---	---	---	---	---	---	---	---	---	---	---	---	---	---	Adipose
CCR7	Cell_Adhesion_and_Junction	1.36e-14	0	---	---	---	---	---	---	---	---	---	---	---	---	---	---	Adipose
MYL2	Cardiac_Muscle_Contraction	2.32e-16	0	---	---	---	---	---	---	---	---	---	---	---	---	---	---	Adipose
SPTBN1	Positive_Controls	0.00185	0.0039	---	---	---	---	---	---	---	---	---	---	---	---	---	---	Adipose
BCL3	Protein_Catabolism	0.00174	0.0037	---	---	---	---	---	---	---	---	---	---	---	---	---	---	Adipose
PPP3R1	Immune_and_Inflammation	2.47e-23	0	---	---	---	---	---	---	---	---	---	---	---	---	---	---	Adipose
CKAP2L	Platelet_Production	1.18e-07	0	---	---	---	---	---	---	---	---	---	---	---	---	---	---	Adipose
MECR	Small_Molecule_Metabolism	2.45e-18	0	---	---	---	---	---	---	---	---	---	---	---	---	---	---	Adipose
SLC2A4	Insulin_Secretion	2.68e-05	0.0001	---	---	---	---	---	---	---	---	---	---	---	---	---	---	Adipose
AACS	Insulin_Signaling	2.35e-07	0	---	---	---	---	---	---	---	---	---	---	---	---	---	---	Adipose
AKR1C3	Small_Molecule_Metabolism	5.2e-27	0	---	---	---	---	---	---	---	---	---	---	---	---	---	---	Adipose
MIDN	Immune_and_Inflammation	6.25e-45	0	---	---	---	---	---	---	---	---	---	---	---	---	---	---	Adipose
ACTN3	Smooth_Muscle_Contraction	2.03e-40	0	---	---	---	---	---	---	---	---	---	---	---	---	---	---	Adipose
CREBL1	Immune_and_Inflammation	9.91e-73	0	---	---	---	---	---	---	---	---	---	---	---	---	---	---	Adipose
MAFG	Gene_Expression	2.24e-17	0	---	---	---	---	---	---	---	---	---	---	---	---	---	---	Adipose
MIDN	Gene_Expression	1.51e-21	0	---	---	---	---	---	---	---	---	---	---	---	---	---	---	Adipose
VCAN	Small_Molecule_Metabolism	---	---	0.00026	0.0015	---	---	---	---	---	---	---	---	---	---	---	---	Artery
PXDN	Integrin_Signaling	---	---	8.95e-09	0	---	---	---	---	---	---	---	---	---	---	---	---	Artery
FGFR1	Integrin_Signaling	---	---	4.95e-14	0	---	---	---	---	---	---	---	---	---	---	---	---	Artery
CALD1	Smooth_Muscle_Contraction	---	---	1.16e-17	0	---	---	---	---	---	---	---	---	---	---	---	---	Artery
PSME1	Immune_and_Inflammation	---	---	2.2e-07	0	---	---	---	---	---	---	---	---	---	---	---	---	Artery
NDUFA1	Cardiac_Muscle_Contraction	---	---	1.67e-22	0	---	---	---	---	---	---	---	---	---	---	---	---	Artery
LGALS3BP	Immune_and_Inflammation	---	---	3.15e-12	0	---	---	---	---	---	---	---	---	---	---	---	---	Artery
DUSP5	Protein_Catabolism	---	---	9.09e-06	0.0001	---	---	---	---	---	---	---	---	---	---	---	---	Artery
CSTB	Small_Molecule_Metabolism	---	---	0.000311	0.0018	---	---	---	---	---	---	---	---	---	---	---	---	Artery
COL4A1	Smooth_Muscle_Contraction	---	---	8.67e-06	0.0001	---	---	---	---	---	---	---	---	---	---	---	---	Artery
NFIL3	Protein_Catabolism	---	---	0.000258	0.0015	---	---	---	---	---	---	---	---	---	---	---	---	Artery
FERMT2	Smooth_Muscle_Contraction	---	---	5.21e-05	0.0004	---	---	---	---	---	---	---	---	---	---	---	---	Artery
BUB1B	Platelet_Production	---	---	2.43e-05	0.0002	---	---	---	---	---	---	---	---	---	---	---	---	Artery
FTH1	Small_Molecule_Metabolism	---	---	0.000119	0.0008	---	---	---	---	---	---	---	---	---	---	---	---	Artery
LOX	Smooth_Muscle_Contraction	---	---	4.38e-06	0	---	---	---	---	---	---	---	---	---	---	---	---	Artery
ACTN1	Integrin_Signaling	---	---	3.9e-10	0	---	---	---	---	---	---	---	---	---	---	---	---	Artery
IFITM1	Immune_and_Inflammation	---	---	2.93e-06	0	---	---	---	---	---	---	---	---	---	---	---	---	Artery
TIMP2	Cell_Adhesion_and_Junction	---	---	0.000734	0.0035	---	---	---	---	---	---	---	---	---	---	---	---	Artery
CDKN3	Platelet_Production	---	---	0.000478	0.0025	---	---	---	---	---	---	---	---	---	---	---	---	Artery
FGFR1	Cell_Adhesion_and_Junction	---	---	5.11e-10	0	---	---	---	---	---	---	---	---	---	---	---	---	Artery
TPX2	Platelet_Production	---	---	3.85e-05	0.0003	---	---	---	---	---	---	---	---	---	---	---	---	Artery
HMOX1	Protein_Catabolism	---	---	2.21e-05	0.0002	---	---	---	---	---	---	---	---	---	---	---	---	Artery
CD44	Cell_Adhesion_and_Junction	---	---	---	---	2.57e-05	0.0001	---	---	---	---	---	---	---	---	---	---	Blood
SPARC	Cell_Adhesion_and_Junction	---	---	---	---	0.000813	0.0028	---	---	---	---	---	---	---	---	---	---	Blood
NDUFS6	Cardiac_Muscle_Contraction	---	---	---	---	7.58e-14	0	---	---	---	---	---	---	---	---	---	---	Blood
ITGA5	Integrin_Signaling	---	---	---	---	2.15e-08	0	---	---	---	---	---	---	---	---	---	---	Blood
APAF1	Gene_Expression	---	---	---	---	3.53e-09	0	---	---	---	---	---	---	---	---	---	---	Blood
SERPINE1	Small_Molecule_Metabolism	---	---	---	---	0.00156	0.005	---	---	---	---	---	---	---	---	---	---	Blood
ITGB2	Integrin_Signaling	---	---	---	---	1.38e-08	0	---	---	---	---	---	---	---	---	---	---	Blood
CCNB1	Platelet_Production	---	---	---	---	2.21e-05	0.0001	---	---	---	---	---	---	---	---	---	---	Blood
ARHGDIB	Cell_Adhesion_and_Junction	---	---	---	---	0.000581	0.0021	---	---	---	---	---	---	---	---	---	---	Blood
SLC39A7	Gene_Expression	---	---	---	---	1.25e-08	0	---	---	---	---	---	---	---	---	---	---	Blood
CTSZ	Gene_Expression	---	---	---	---	4.11e-12	0	---	---	---	---	---	---	---	---	---	---	Blood
FCER1G	Immune_and_Inflammation	---	---	---	---	1.05e-08	0	---	---	---	---	---	---	---	---	---	---	Blood
PBX2	Gene_Expression	---	---	---	---	1.43e-13	0	---	---	---	---	---	---	---	---	---	---	Blood
TRIP13	Platelet_Production	---	---	---	---	0.00324	0.0099	---	---	---	---	---	---	---	---	---	---	Blood
BMX	Protein_Catabolism	---	---	---	---	1.64e-12	0	---	---	---	---	---	---	---	---	---	---	Blood
CTSZ	Immune_and_Inflammation	---	---	---	---	2.52e-10	0	---	---	---	---	---	---	---	---	---	---	Blood
UQCR11	Cardiac_Muscle_Contraction	---	---	---	---	2.55e-12	0	---	---	---	---	---	---	---	---	---	---	Blood
ANXA3	Protein_Catabolism	---	---	---	---	1.64e-14	0	---	---	---	---	---	---	---	---	---	---	Blood
AQP9	Protein_Catabolism	---	---	---	---	2.53e-15	0	---	---	---	---	---	---	---	---	---	---	Blood
IFITM3	Immune_and_Inflammation	---	---	---	---	5.83e-09	0	---	---	---	---	---	---	---	---	---	---	Blood
MSN	Integrin_Signaling	---	---	---	---	6.16e-08	0	---	---	---	---	---	---	---	---	---	---	Blood
PYGL	Protein_Catabolism	---	---	---	---	7.68e-23	0	---	---	---	---	---	---	---	---	---	---	Blood
GIGYF2	Gene_Expression	---	---	---	---	---	---	3.65e-06	0	---	---	---	---	---	---	---	---	Brain
FSHB	Insulin_Secretion	---	---	---	---	---	---	1.35e-05	0.0001	---	---	---	---	---	---	---	---	Brain
DNAJC7	Gene_Expression	---	---	---	---	---	---	4.71e-05	0.0003	---	---	---	---	---	---	---	---	Brain
CYTL1	Smooth_Muscle_Contraction	---	---	---	---	---	---	0.00226	0.0088	---	---	---	---	---	---	---	---	Brain
ATP5G1	Cardiac_Muscle_Contraction	---	---	---	---	---	---	6.95e-43	0	---	---	---	---	---	---	---	---	Brain
LAMB2	Integrin_Signaling	---	---	---	---	---	---	2.48e-06	0	---	---	---	---	---	---	---	---	Brain
MALAT1	Gene_Expression	---	---	---	---	---	---	5.28e-22	0	---	---	---	---	---	---	---	---	Brain
NTS	Insulin_Secretion	---	---	---	---	---	---	1.14e-06	0	---	---	---	---	---	---	---	---	Brain
SERPINA9	Insulin_Secretion	---	---	---	---	---	---	1.35e-05	0.0001	---	---	---	---	---	---	---	---	Brain
DHCR24	Immune_and_Inflammation	---	---	---	---	---	---	3.9e-08	0	---	---	---	---	---	---	---	---	Brain
EPDR1	Cell_Cycle	---	---	---	---	---	---	4.71e-08	0	---	---	---	---	---	---	---	---	Brain
MALAT1	Immune_and_Inflammation	---	---	---	---	---	---	7.41e-05	0.0004	---	---	---	---	---	---	---	---	Brain
MFF	Insulin_Signaling	---	---	---	---	---	---	9.47e-06	0.0001	---	---	---	---	---	---	---	---	Brain
MYL1	Smooth_Muscle_Contraction	---	---	---	---	---	---	2.29e-07	0	---	---	---	---	---	---	---	---	Brain
GNG7	Insulin_Secretion	---	---	---	---	---	---	5.04e-05	0.0003	---	---	---	---	---	---	---	---	Brain
TNNC2	Smooth_Muscle_Contraction	---	---	---	---	---	---	1.92e-07	0	---	---	---	---	---	---	---	---	Brain
PIK3R1	Gene_Expression	---	---	---	---	---	---	1.53e-06	0	---	---	---	---	---	---	---	---	Brain
SLC2A5	Immune_and_Inflammation	---	---	---	---	---	---	1.63e-06	0	---	---	---	---	---	---	---	---	Brain
CLCN3	Immune_and_Inflammation	---	---	---	---	---	---	7.45e-05	0.0004	---	---	---	---	---	---	---	---	Brain
COL1A1	Integrin_Signaling	---	---	---	---	---	---	0.000106	0.0005	---	---	---	---	---	---	---	---	Brain
SNRPE	Gene_Expression	---	---	---	---	---	---	5.96e-05	0.0004	---	---	---	---	---	---	---	---	Brain
PRL	Insulin_Secretion	---	---	---	---	---	---	2.42e-06	0	---	---	---	---	---	---	---	---	Brain
FERMT2	Cell_Adhesion_and_Junction	---	---	---	---	---	---	---	---	0.00104	0.0039	---	---	---	---	---	---	Cardiac_Muscle
S100A4	Small_Molecule_Metabolism	---	---	---	---	---	---	---	---	0.00049	0.0021	---	---	---	---	---	---	Cardiac_Muscle
CYBA	Small_Molecule_Metabolism	---	---	---	---	---	---	---	---	0.000102	0.0005	---	---	---	---	---	---	Cardiac_Muscle
GABARAP	Small_Molecule_Metabolism	---	---	---	---	---	---	---	---	0.000139	0.0007	---	---	---	---	---	---	Cardiac_Muscle
LITAF	Immune_and_Inflammation	---	---	---	---	---	---	---	---	1.16e-08	0	---	---	---	---	---	---	Cardiac_Muscle
TPM1	Smooth_Muscle_Contraction	---	---	---	---	---	---	---	---	4.46e-06	0	---	---	---	---	---	---	Cardiac_Muscle
TPP1	Immune_and_Inflammation	---	---	---	---	---	---	---	---	2.29e-08	0	---	---	---	---	---	---	Cardiac_Muscle
AKAP12	Insulin_Secretion	---	---	---	---	---	---	---	---	0.000508	0.0022	---	---	---	---	---	---	Cardiac_Muscle
TP53	Cell_Cycle	---	---	---	---	---	---	---	---	7.99e-08	0	---	---	---	---	---	---	Cardiac_Muscle
DDR1	Cell_Adhesion_and_Junction	---	---	---	---	---	---	---	---	0.00216	0.0075	---	---	---	---	---	---	Cardiac_Muscle
FBN1	Smooth_Muscle_Contraction	---	---	---	---	---	---	---	---	4.25e-05	0.0002	---	---	---	---	---	---	Cardiac_Muscle
PIK3R1	Angiotensin_II_induced_JNK_activation	---	---	---	---	---	---	---	---	0.00105	0.0039	---	---	---	---	---	---	Cardiac_Muscle
SFPQ	Gene_Expression	---	---	---	---	---	---	---	---	3.58e-08	0	---	---	---	---	---	---	Cardiac_Muscle
DST	Protein_Catabolism	---	---	---	---	---	---	---	---	6.43e-05	0.0004	---	---	---	---	---	---	Cardiac_Muscle
SERPINB1	Protein_Catabolism	---	---	---	---	---	---	---	---	2.45e-05	0.0002	---	---	---	---	---	---	Cardiac_Muscle
TPM2	Smooth_Muscle_Contraction	---	---	---	---	---	---	---	---	1.46e-09	0	---	---	---	---	---	---	Cardiac_Muscle
CTSB	Cell_Adhesion_and_Junction	---	---	---	---	---	---	---	---	0.000523	0.0022	---	---	---	---	---	---	Cardiac_Muscle
DUSP1	Protein_Catabolism	---	---	---	---	---	---	---	---	4.03e-05	0.0002	---	---	---	---	---	---	Cardiac_Muscle
TIMP1	Integrin_Signaling	---	---	---	---	---	---	---	---	4.21e-09	0	---	---	---	---	---	---	Cardiac_Muscle
LOXL1	Integrin_Signaling	---	---	---	---	---	---	---	---	2.11e-09	0	---	---	---	---	---	---	Cardiac_Muscle
MYL9	Integrin_Signaling	---	---	---	---	---	---	---	---	1.85e-09	0	---	---	---	---	---	---	Cardiac_Muscle
LAMC1	Cell_Adhesion_and_Junction	---	---	---	---	---	---	---	---	8.29e-06	0.0001	---	---	---	---	---	---	Cardiac_Muscle
NDUFA2	Cardiac_Muscle_Contraction	---	---	---	---	---	---	---	---	1.21e-15	0	---	---	---	---	---	---	Cardiac_Muscle
MSH2	Cell_Cycle	---	---	---	---	---	---	---	---	2.99e-06	0	---	---	---	---	---	---	Cardiac_Muscle
NDUFS5	Cardiac_Muscle_Contraction	---	---	---	---	---	---	---	---	5.08e-15	0	---	---	---	---	---	---	Cardiac_Muscle
SERPINH1	Immune_and_Inflammation	---	---	---	---	---	---	---	---	4.33e-10	0	---	---	---	---	---	---	Cardiac_Muscle
TOP2A	Platelet_Production	---	---	---	---	---	---	---	---	5.48e-07	0	---	---	---	---	---	---	Cardiac_Muscle
H2AFX	Cell_Cycle	---	---	---	---	---	---	---	---	6.98e-07	0	---	---	---	---	---	---	Cardiac_Muscle
SVIL	Smooth_Muscle_Contraction	---	---	---	---	---	---	---	---	6.76e-06	0.0001	---	---	---	---	---	---	Cardiac_Muscle
COMT	Small_Molecule_Metabolism	---	---	---	---	---	---	---	---	0.000189	0.0009	---	---	---	---	---	---	Cardiac_Muscle
SASH1	Insulin_Secretion	---	---	---	---	---	---	---	---	0.000327	0.0014	---	---	---	---	---	---	Cardiac_Muscle
PDXK	Small_Molecule_Metabolism	---	---	---	---	---	---	---	---	0.000189	0.0009	---	---	---	---	---	---	Cardiac_Muscle
RBPMS	Smooth_Muscle_Contraction	---	---	---	---	---	---	---	---	0.000138	0.0007	---	---	---	---	---	---	Cardiac_Muscle
LTBP1	Integrin_Signaling	---	---	---	---	---	---	---	---	2.92e-09	0	---	---	---	---	---	---	Cardiac_Muscle
TRAM2	Integrin_Signaling	---	---	---	---	---	---	---	---	1.36e-10	0	---	---	---	---	---	---	Cardiac_Muscle
CYC1	Cardiac_Muscle_Contraction	---	---	---	---	---	---	---	---	---	---	5.28e-07	0	---	---	---	---	Kidney
LSM3	Gene_Expression	---	---	---	---	---	---	---	---	---	---	0.000467	0.0061	---	---	---	---	Kidney
HLA-B	Immune_and_Inflammation	---	---	---	---	---	---	---	---	---	---	0.000248	0.0034	---	---	---	---	Kidney
LCP2	Cell_Adhesion_and_Junction	---	---	---	---	---	---	---	---	---	---	0.000654	0.008	---	---	---	---	Kidney
DDIT4	Small_Molecule_Metabolism	---	---	---	---	---	---	---	---	---	---	---	---	0.000203	0.0006	---	---	Liver
U2AF1	Gene_Expression	---	---	---	---	---	---	---	---	---	---	---	---	1.04e-09	0	---	---	Liver
HCK	Cell_Adhesion_and_Junction	---	---	---	---	---	---	---	---	---	---	---	---	5.22e-10	0	---	---	Liver
ELOVL6	Insulin_Signaling	---	---	---	---	---	---	---	---	---	---	---	---	0.000111	0.0003	---	---	Liver
CFB	Immune_and_Inflammation	---	---	---	---	---	---	---	---	---	---	---	---	9.58e-11	0	---	---	Liver
RBM3	Cell_Cycle	---	---	---	---	---	---	---	---	---	---	---	---	3.92e-05	0.0001	---	---	Liver
PON1	Positive_Controls	---	---	---	---	---	---	---	---	---	---	---	---	5.11e-05	0.0002	---	---	Liver
GPX4	Small_Molecule_Metabolism	---	---	---	---	---	---	---	---	---	---	---	---	1.85e-15	0	---	---	Liver
STEAP4	Protein_Catabolism	---	---	---	---	---	---	---	---	---	---	---	---	0.000184	0.0005	---	---	Liver
ADM	Protein_Catabolism	---	---	---	---	---	---	---	---	---	---	---	---	3.81e-11	0	---	---	Liver
PKLR	Insulin_Secretion	---	---	---	---	---	---	---	---	---	---	---	---	1.99e-07	0	---	---	Liver
LBP	Protein_Catabolism	---	---	---	---	---	---	---	---	---	---	---	---	0.000145	0.0004	---	---	Liver
HSPH1	Immune_and_Inflammation	---	---	---	---	---	---	---	---	---	---	---	---	2.98e-09	0	---	---	Liver
PRMT1	Gene_Expression	---	---	---	---	---	---	---	---	---	---	---	---	1.64e-11	0	---	---	Liver
HFE	Cell_Cycle	---	---	---	---	---	---	---	---	---	---	---	---	1.14e-10	0	---	---	Liver
PIK3R5	Cell_Adhesion_and_Junction	---	---	---	---	---	---	---	---	---	---	---	---	3.29e-15	0	---	---	Liver
FASN	Insulin_Signaling	---	---	---	---	---	---	---	---	---	---	---	---	3.56e-06	0	---	---	Liver
CCDC71	Gene_Expression	---	---	---	---	---	---	---	---	---	---	---	---	5.32e-32	0	---	---	Liver
FBN1	Integrin_Signaling	---	---	---	---	---	---	---	---	---	---	---	---	4.64e-13	0	---	---	Liver
TNNT3	Smooth_Muscle_Contraction	---	---	---	---	---	---	---	---	---	---	---	---	9.15e-08	0	---	---	Liver
NR2F2	ALK_in_Cardiac_Myocytes	---	---	---	---	---	---	---	---	---	---	---	---	0.00258	0.0058	---	---	Liver
GPN3	NOTCH_Signaling	---	---	---	---	---	---	---	---	---	---	---	---	0.00439	0.0097	---	---	Liver
GMDS	Cell_Cycle	---	---	---	---	---	---	---	---	---	---	---	---	4.65e-15	0	---	---	Liver
ZMYND15	Positive_Controls	---	---	---	---	---	---	---	---	---	---	---	---	0.000502	0.0012	---	---	Liver
MSMO1	Gene_Expression	---	---	---	---	---	---	---	---	---	---	---	---	1.22e-10	0	---	---	Liver
PIM1	Protein_Catabolism	---	---	---	---	---	---	---	---	---	---	---	---	7.5e-05	0.0002	---	---	Liver
ITGAL	Cell_Adhesion_and_Junction	---	---	---	---	---	---	---	---	---	---	---	---	2.29e-14	0	---	---	Liver
FERMT3	Phosphatidylinositol_Signaling	---	---	---	---	---	---	---	---	---	---	---	---	0.000308	0.0008	---	---	Liver
FERMT2	Positive_Controls	---	---	---	---	---	---	---	---	---	---	---	---	0.000334	0.0009	---	---	Liver
GPAM	Insulin_Secretion	---	---	---	---	---	---	---	---	---	---	---	---	7.16e-11	0	---	---	Liver
PKLR	Insulin_Signaling	---	---	---	---	---	---	---	---	---	---	---	---	9.03e-09	0	---	---	Liver
FASN	Insulin_Secretion	---	---	---	---	---	---	---	---	---	---	---	---	7.13e-05	0.0002	---	---	Liver
VPS33A	NOTCH_Signaling	---	---	---	---	---	---	---	---	---	---	---	---	6.59e-05	0.0002	---	---	Liver
HIST1H2AC	Cell_Cycle	---	---	---	---	---	---	---	---	---	---	---	---	1.33e-11	0	---	---	Liver
TNNI2	Cardiac_Muscle_Contraction	---	---	---	---	---	---	---	---	---	---	---	---	7.86e-05	0.0002	---	---	Liver
E2F8	Insulin_Signaling	---	---	---	---	---	---	---	---	---	---	---	---	2.25e-05	0.0001	---	---	Liver
ELOVL6	Insulin_Secretion	---	---	---	---	---	---	---	---	---	---	---	---	2.37e-12	0	---	---	Liver
ACTA2	Smooth_Muscle_Contraction	---	---	---	---	---	---	---	---	---	---	---	---	9.31e-14	0	---	---	Liver
TSC22D3	Positive_Controls	---	---	---	---	---	---	---	---	---	---	---	---	0.00158	0.0037	---	---	Liver
TNNI2	Smooth_Muscle_Contraction	---	---	---	---	---	---	---	---	---	---	---	---	2.47e-89	0	---	---	Liver
GRHPR	Small_Molecule_Metabolism	---	---	---	---	---	---	---	---	---	---	---	---	0.000275	0.0008	---	---	Liver
FDFT1	Gene_Expression	---	---	---	---	---	---	---	---	---	---	---	---	1.53e-09	0	---	---	Liver
CCDC109B	Protein_Catabolism	---	---	---	---	---	---	---	---	---	---	---	---	6.51e-05	0.0002	---	---	Liver
C1QB	Immune_and_Inflammation	---	---	---	---	---	---	---	---	---	---	---	---	6.03e-08	0	---	---	Liver
COL6A3	Integrin_Signaling	---	---	---	---	---	---	---	---	---	---	---	---	3.65e-11	0	---	---	Liver
EAF2	Insulin_Secretion	---	---	---	---	---	---	---	---	---	---	---	---	2.54e-07	0	---	---	Liver
CCDC71	Immune_and_Inflammation	---	---	---	---	---	---	---	---	---	---	---	---	7.64e-10	0	---	---	Liver
MYL9	Smooth_Muscle_Contraction	---	---	---	---	---	---	---	---	---	---	---	---	1.6e-07	0	---	---	Liver
SLC2A4	Insulin_Signaling	---	---	---	---	---	---	---	---	---	---	---	---	1.24e-05	0	---	---	Liver
RAC2	Cell_Adhesion_and_Junction	---	---	---	---	---	---	---	---	---	---	---	---	3.99e-21	0	---	---	Liver
HIST1H2BK	Cell_Cycle	---	---	---	---	---	---	---	---	---	---	---	---	5.02e-55	0	---	---	Liver
CDCA8	Platelet_Production	---	---	---	---	---	---	---	---	---	---	---	---	0.000183	0.0005	---	---	Liver
NOTCH2	NOTCH_Signaling	---	---	---	---	---	---	---	---	---	---	---	---	---	---	2.45e-100	0	PPI
ITGB3	Integrin_Signaling	---	---	---	---	---	---	---	---	---	---	---	---	---	---	2.21e-145	0	PPI
HLA-G	Immune_and_Inflammation	---	---	---	---	---	---	---	---	---	---	---	---	---	---	1.31e-10	0	PPI
HRAS	Insulin_Signaling	---	---	---	---	---	---	---	---	---	---	---	---	---	---	4.43e-79	0	PPI
PTK2	Integrin_Signaling	---	---	---	---	---	---	---	---	---	---	---	---	---	---	6.03e-114	0	PPI
NOTCH1	NOTCH_Signaling	---	---	---	---	---	---	---	---	---	---	---	---	---	---	9.19e-293	0	PPI
MAP1LC3B	Autophagy	---	---	---	---	---	---	---	---	---	---	---	---	---	---	0.000729	0.0011	PPI
PKD1	Smooth_Muscle_Contraction	---	---	---	---	---	---	---	---	---	---	---	---	---	---	1.84e-10	0	PPI
HSP90AA1	Corticosteroids_and_cardioprotection	---	---	---	---	---	---	---	---	---	---	---	---	---	---	1.82e-08	0	PPI
RAF1	Angiotensin_II_induced_JNK_activation	---	---	---	---	---	---	---	---	---	---	---	---	---	---	6.55e-51	0	PPI
AKAP1	Platelet_Production	---	---	---	---	---	---	---	---	---	---	---	---	---	---	1.99e-10	0	PPI
EP300	Platelet_Production	---	---	---	---	---	---	---	---	---	---	---	---	---	---	7.07e-20	0	PPI
IGF1R	Positive_Controls	---	---	---	---	---	---	---	---	---	---	---	---	---	---	0.0025	0.0037	PPI
BMPR2	Small_Molecule_Metabolism	---	---	---	---	---	---	---	---	---	---	---	---	---	---	0.00572	0.0081	PPI
MDM4	Cell_Cycle	---	---	---	---	---	---	---	---	---	---	---	---	---	---	1.06e-71	0	PPI
PRKACA	Insulin_Secretion	---	---	---	---	---	---	---	---	---	---	---	---	---	---	3.93e-36	0	PPI
ESR1	Corticosteroids_and_cardioprotection	---	---	---	---	---	---	---	---	---	---	---	---	---	---	1.06e-28	0	PPI
EGFR	Phosphatidylinositol_Signaling	---	---	---	---	---	---	---	---	---	---	---	---	---	---	4.33e-16	0	PPI
BTK	Phosphatidylinositol_Signaling	---	---	---	---	---	---	---	---	---	---	---	---	---	---	5.29e-36	0	PPI
GAB1	Positive_Controls	---	---	---	---	---	---	---	---	---	---	---	---	---	---	0.00705	0.0099	PPI
BRMS1	Immune_and_Inflammation	---	---	---	---	---	---	---	---	---	---	---	---	---	---	6.29e-08	0	PPI
INSR	Corticosteroids_and_cardioprotection	---	---	---	---	---	---	---	---	---	---	---	---	---	---	3.02e-09	0	PPI
INSR	Insulin_Signaling	---	---	---	---	---	---	---	---	---	---	---	---	---	---	3.71e-157	0	PPI
RBPJ	NOTCH_Signaling	---	---	---	---	---	---	---	---	---	---	---	---	---	---	2.6e-67	0	PPI
TNNT1	Smooth_Muscle_Contraction	---	---	---	---	---	---	---	---	---	---	---	---	---	---	3.63e-18	0	PPI
EZR	Cell_Adhesion_and_Junction	---	---	---	---	---	---	---	---	---	---	---	---	---	---	1.99e-104	0	PPI
BMPR1A	ALK_in_Cardiac_Myocytes	---	---	---	---	---	---	---	---	---	---	---	---	---	---	1.85e-30	0	PPI
PTK2	Positive_Controls	---	---	---	---	---	---	---	---	---	---	---	---	---	---	0.00186	0.0028	PPI
PXN	Integrin_Signaling	---	---	---	---	---	---	---	---	---	---	---	---	---	---	3.37e-120	0	PPI
PML	Platelet_Production	---	---	---	---	---	---	---	---	---	---	---	---	---	---	2.54e-14	0	PPI
UPF1	Gene_Expression	---	---	---	---	---	---	---	---	---	---	---	---	---	---	2.35e-06	0	PPI
AKT1	Insulin_Signaling	---	---	---	---	---	---	---	---	---	---	---	---	---	---	3.95e-79	0	PPI
HDAC3	NOTCH_Signaling	---	---	---	---	---	---	---	---	---	---	---	---	---	---	3.22e-74	0	PPI
TGFBR1	ALK_in_Cardiac_Myocytes	---	---	---	---	---	---	---	---	---	---	---	---	---	---	3.8e-36	0	PPI
TRPC3	Phosphatidylinositol_Signaling	---	---	---	---	---	---	---	---	---	---	---	---	---	---	2.05e-33	0	PPI
ITGB1	Integrin_Signaling	---	---	---	---	---	---	---	---	---	---	---	---	---	---	2.38e-155	0	PPI
BCR	Positive_Controls	---	---	---	---	---	---	---	---	---	---	---	---	---	---	0.000118	0.0002	PPI
GABARAP	Autophagy	---	---	---	---	---	---	---	---	---	---	---	---	---	---	6.48e-14	0	PPI
SMN1	Gene_Expression	---	---	---	---	---	---	---	---	---	---	---	---	---	---	6.48e-10	0	PPI
APOB	Immune_and_Inflammation	---	---	---	---	---	---	---	---	---	---	---	---	---	---	6.69e-07	0	PPI
HDAC5	Small_Molecule_Metabolism	---	---	---	---	---	---	---	---	---	---	---	---	---	---	0.0034	0.0049	PPI
BMP2	ALK_in_Cardiac_Myocytes	---	---	---	---	---	---	---	---	---	---	---	---	---	---	2.41e-41	0	PPI
VTN	Cardiac_Muscle_Contraction	---	---	---	---	---	---	---	---	---	---	---	---	---	---	3.77e-16	0	PPI
AKT1	Cell_Cycle	---	---	---	---	---	---	---	---	---	---	---	---	---	---	1.71e-66	0	PPI
PRKAR1A	Platelet_Production	---	---	---	---	---	---	---	---	---	---	---	---	---	---	3.92e-11	0	PPI
NOTCH3	NOTCH_Signaling	---	---	---	---	---	---	---	---	---	---	---	---	---	---	2.75e-74	0	PPI
KIT	Phosphatidylinositol_Signaling	---	---	---	---	---	---	---	---	---	---	---	---	---	---	2.81e-20	0	PPI
FN1	Cardiac_Muscle_Contraction	---	---	---	---	---	---	---	---	---	---	---	---	---	---	6.16e-11	0	PPI
GABARAPL2	Autophagy	---	---	---	---	---	---	---	---	---	---	---	---	---	---	1.55e-23	0	PPI
RELA	Platelet_Production	---	---	---	---	---	---	---	---	---	---	---	---	---	---	1.93e-10	0	PPI
GNAS	Insulin_Secretion	---	---	---	---	---	---	---	---	---	---	---	---	---	---	1.49e-110	0	PPI
BCL2	Cell_Cycle	---	---	---	---	---	---	---	---	---	---	---	---	---	---	7.21e-106	0	PPI
NR3C1	Corticosteroids_and_cardioprotection	---	---	---	---	---	---	---	---	---	---	---	---	---	---	1.82e-08	0	PPI
EGFR	Angiotensin_II_induced_JNK_activation	---	---	---	---	---	---	---	---	---	---	---	---	---	---	1.35e-80	0	PPI
VIPR1	Insulin_Secretion	---	---	---	---	---	---	---	---	---	---	---	---	---	---	8.09e-46	0	PPI
ITGB1	Cardiac_Muscle_Contraction	---	---	---	---	---	---	---	---	---	---	---	---	---	---	8.07e-40	0	PPI
ITGAV	Cardiac_Muscle_Contraction	---	---	---	---	---	---	---	---	---	---	---	---	---	---	8.36e-16	0	PPI
AR	Corticosteroids_and_cardioprotection	---	---	---	---	---	---	---	---	---	---	---	---	---	---	1.04e-10	0	PPI
ENG	ALK_in_Cardiac_Myocytes	---	---	---	---	---	---	---	---	---	---	---	---	---	---	7.39e-61	0	PPI
GNB2	Insulin_Secretion	---	---	---	---	---	---	---	---	---	---	---	---	---	---	7.17e-34	0	PPI
TLN1	Smooth_Muscle_Contraction	---	---	---	---	---	---	---	---	---	---	---	---	---	---	1.07e-11	0	PPI
TLN1	Cardiac_Muscle_Contraction	---	---	---	---	---	---	---	---	---	---	---	---	---	---	1.62e-13	0	PPI
TGFBR2	ALK_in_Cardiac_Myocytes	---	---	---	---	---	---	---	---	---	---	---	---	---	---	4.2e-33	0	PPI
GRM5	Phosphatidylinositol_Signaling	---	---	---	---	---	---	---	---	---	---	---	---	---	---	2.51e-16	0	PPI
IRS1	Cell_Cycle	---	---	---	---	---	---	---	---	---	---	---	---	---	---	2.05e-64	0	PPI
LSM7	Gene_Expression	---	---	---	---	---	---	---	---	---	---	---	---	---	---	5.36e-10	0	PPI
LCK	Cell_Adhesion_and_Junction	---	---	---	---	---	---	---	---	---	---	---	---	---	---	4.82e-85	0	PPI
MAPK14	Angiotensin_II_induced_JNK_activation	---	---	---	---	---	---	---	---	---	---	---	---	---	---	2.81e-53	0	PPI
LSM2	Gene_Expression	---	---	---	---	---	---	---	---	---	---	---	---	---	---	8.28e-14	0	PPI
IRS1	Positive_Controls	---	---	---	---	---	---	---	---	---	---	---	---	---	---	5.61e-05	0.0001	PPI
IFNAR2	Autophagy	---	---	---	---	---	---	---	---	---	---	---	---	---	---	0.00139	0.0021	PPI
TJP1	Cell_Adhesion_and_Junction	---	---	---	---	---	---	---	---	---	---	---	---	---	---	1.36e-79	0	PPI
MAPK1	Angiotensin_II_induced_JNK_activation	---	---	---	---	---	---	---	---	---	---	---	---	---	---	3.15e-46	0	PPI
TSC2	Cell_Cycle	---	---	---	---	---	---	---	---	---	---	---	---	---	---	3.64e-94	0	PPI
LSM1	Gene_Expression	---	---	---	---	---	---	---	---	---	---	---	---	---	---	5.63e-12	0	PPI
ACTB	Small_Molecule_Metabolism	---	---	---	---	---	---	---	---	---	---	---	---	---	---	1.55e-07	0	PPI
SHC1	Angiotensin_II_induced_JNK_activation	---	---	---	---	---	---	---	---	---	---	---	---	---	---	1.03e-44	0	PPI
IRS1	Insulin_Signaling	---	---	---	---	---	---	---	---	---	---	---	---	---	---	1.97e-143	0	PPI
