# Supplementary material for: Integrative Genomics Analysis Unravels Tissue-Specific Pathways, Networks, and Key Regulators of Blood Pressure Regulation
Source: Front Cardiovasc Med. 2019 Mar 12;6:21. doi: 10.3389/fcvm.2019.00021 (PMC6423920; doi:10.3389/fcvm.2019.00021)
Supplement: Supplementary file 5 [file Table_5.XLSX]

## Sheet: Table S5
Supplement Table S5. In Silico validations of key driver genes identified in BP subnetworks. The literature-mining methods, PolySearch, and COREMINE, and T-HOD were implemented. The information of gene essentiality from a recent discovery based on exome sequencing of 60706 humans (Nature. 2016;536:285-291) was retrieved. The genes with pLI (the probability of being loss-of-function intolerant) >=…
Supersets	KDs	Networks	PolySearch	COREMINE	T-HOD	Essential Genes (pLI >= 0.9)	CAD Susceptibility Genes	Mouse Phenotypes
ALK_in_Cardiac_Myocytes	ENG	PPI	YES	N/A	YES	YES	N/A	Abnormal carotid artery morphology; Abnormal blood vessel morphology
	TGFBR1	PPI	N/A	N/A	YES	YES	N/A	Increased aorta wall thickness; Abnormal artery morphology
	TGFBR2	PPI	N/A	N/A	YES	NO	N/A	Increased aorta wall thickness; Abnormal coronary artery morphology
	NR2F2	Liver	N/A	N/A	N/A	YES	N/A	Abnormal blood vessel morphology
	BMP2	PPI	N/A	N/A	YES	YES	N/A	N/A
	BMPR1A	PPI	N/A	N/A	N/A	NO	YES	N/A
Angiotensin_II_induced_JNK_activation	EGFR	PPI	N/A	YES	YES	YES	N/A	Abnormal aorta morphology; Increased left ventricle systolic pressure
	MAPK14	PPI	N/A	N/A	YES	YES	N/A	Abnormal blood vessel morphology
	SHC1	PPI	N/A	N/A	YES	NO	YES	Abnormal carotid artery morphology; Abnormal blood vessel morphology
	RAF1	PPI	N/A	N/A	YES	YES	N/A	Increased left ventricle systolic pressure
	MAPK1	PPI	N/A	N/A	YES	YES	N/A	N/A
	PIK3R1	Cardiac_Muscle	N/A	N/A	YES	YES	N/A	N/A
Autophagy	MAP1LC3B	PPI	N/A	N/A	YES	NO	N/A	N/A
	GABARAP	PPI	N/A	N/A	N/A	NO	N/A	N/A
	GABARAPL2	PPI	N/A	N/A	N/A	NO	N/A	N/A
	IFNAR2	PPI	N/A	N/A	N/A	NO	N/A	N/A
Cardiac_Muscle_Contraction	FN1	PPI	YES	N/A	YES	NO	YES	Abnormal dorsal aorta morphology; Absent vitelline blood vessels
	VTN	PPI	N/A	N/A	N/A	NO	N/A	Abnormal blood coagulation
	ITGAV	PPI	N/A	N/A	N/A	YES	N/A	Abnormal blood vessel morphology
	MYL2	Adipose	N/A	N/A	N/A	NO	YES	Decreased systemic arterial systolic blood pressure
	NDUFS6	Blood	N/A	N/A	N/A	NO	N/A	Increased left ventricle diastolic pressure; Decreased left ventricle systolic pressure
	TPM3	Adipose	YES	N/A	N/A	NO	N/A	N/A
	ATP5G1	Brain	N/A	N/A	YES	NO	YES	N/A
	COX4I1	Adipose, Artery, Kidney	N/A	N/A	N/A	NO	N/A	N/A
	COX5B	Adipose, Blood, Brain, Cardiac_Muscle	N/A	N/A	N/A	NO	N/A	N/A
	COX6B1	Artery, Cardiac_Muscle	N/A	N/A	N/A	NO	N/A	N/A
	COX6C	Blood, Kidney	N/A	N/A	N/A	NO	N/A	N/A
	COX7B	Artery, Brain	N/A	N/A	N/A	NO	N/A	N/A
	COX7C	Cardiac_Muscle, Kidney	N/A	N/A	N/A	NO	N/A	N/A
	CYC1	Kidney	N/A	N/A	N/A	YES	N/A	N/A
	ITGB1	PPI	N/A	N/A	N/A	NO	N/A	N/A
	KBTBD10	Adipose	N/A	N/A	N/A	NO	N/A	N/A
	NDUFA1	Artery	N/A	N/A	N/A	NO	N/A	N/A
	NDUFA2	Cardiac_Muscle	N/A	N/A	N/A	NO	N/A	N/A
	NDUFS3	Artery, Blood, Brain	N/A	N/A	N/A	NO	N/A	N/A
	NDUFS5	Cardiac_Muscle	N/A	N/A	N/A	NO	N/A	N/A
	TLN1	PPI	N/A	N/A	N/A	YES	N/A	N/A
	TNNI2	Liver	N/A	N/A	N/A	NO	N/A	N/A
	UQCR11	Blood	N/A	N/A	N/A	NO	N/A	N/A
	UQCRQ	Brain, Kidney	N/A	N/A	N/A	NO	N/A	N/A
Cell_Adhesion_and_Junction	CD44	Blood	N/A	YES	N/A	NO	N/A	Increased mean systemic arterial blood pressure
	DDR1	Cardiac_Muscle	N/A	N/A	N/A	NO	N/A	Abnormal aorta collagen fibril morphology
	HCK	Liver	YES	N/A	N/A	NO	N/A	N/A
	KRT8	Adipose	YES	N/A	N/A	NO	N/A	N/A
	CCR7	Adipose	N/A	N/A	YES	NO	N/A	N/A
	CD2	Adipose	N/A	N/A	YES	YES	N/A	N/A
	CTSB	Cardiac_Muscle	N/A	N/A	YES	NO	N/A	N/A
	ITGAL	Liver	N/A	N/A	YES	NO	N/A	N/A
	TIMP2	Artery	N/A	N/A	YES	NO	N/A	N/A
	ARHGDIB	Blood	N/A	N/A	N/A	NO	N/A	N/A
	EZR	PPI	N/A	N/A	N/A	YES	N/A	N/A
	FERMT2	Cardiac_Muscle	N/A	N/A	N/A	YES	N/A	N/A
	FGFR1	Artery	N/A	N/A	N/A	YES	N/A	N/A
	FYN	Cardiac_Muscle, PPI	N/A	N/A	N/A	YES	N/A	N/A
	ITGB2	Blood, Liver	N/A	N/A	N/A	NO	N/A	N/A
	LAMC1	Cardiac_Muscle	N/A	N/A	N/A	YES	N/A	N/A
	LCK	PPI	N/A	N/A	N/A	YES	N/A	N/A
	LCP2	Kidney	N/A	N/A	N/A	YES	N/A	N/A
	MSN	Blood, PPI	N/A	N/A	N/A	YES	N/A	N/A
	PIK3R5	Liver	N/A	N/A	N/A	YES	N/A	N/A
	RAC2	Liver	N/A	N/A	N/A	NO	N/A	N/A
	SPARC	Blood	N/A	N/A	N/A	NO	N/A	N/A
	TBC1D10C	Adipose	N/A	N/A	N/A	NO	N/A	N/A
	TJP1	PPI	N/A	N/A	N/A	YES	N/A	N/A
	VAV1	Adipose	N/A	N/A	N/A	YES	N/A	N/A
Cell_Cycle	IRS1	PPI	YES	N/A	YES	NO	N/A	Hypertension
	BCL2	PPI	N/A	YES	YES	NO	N/A	Abnormal kidney blood vessel morphology
	TP53	Cardiac_Muscle	YES	YES	N/A	YES	N/A	N/A
	AKT1	PPI	YES	N/A	YES	YES	N/A	N/A
	BRCA1	Cardiac_Muscle, Kidney	N/A	YES	N/A	NO	N/A	N/A
	HFE	Liver	N/A	N/A	YES	NO	N/A	N/A
	PCNA	Blood, Cardiac_Muscle	N/A	N/A	YES	YES	N/A	N/A
	EPDR1	Brain	N/A	N/A	N/A	NO	N/A	N/A
	GMDS	Liver	N/A	N/A	N/A	NO	N/A	N/A
	H2AFX	Cardiac_Muscle	N/A	N/A	N/A	NO	N/A	N/A
	HIST1H2AC	Liver	N/A	N/A	N/A	NO	N/A	N/A
	HIST1H2BC	Adipose	N/A	N/A	N/A	NO	N/A	N/A
	HIST1H2BK	Liver	N/A	N/A	N/A	NO	N/A	N/A
	HIST1H2BM	Adipose	N/A	N/A	N/A	NO	N/A	N/A
	MDM4	PPI	N/A	N/A	N/A	YES	N/A	N/A
	MSH2	Cardiac_Muscle	N/A	N/A	N/A	YES	N/A	N/A
	RBM3	Liver	N/A	N/A	N/A	NO	N/A	N/A
	TSC2	PPI	N/A	N/A	N/A	YES	N/A	N/A
Corticosteroids_and_cardioprotection	NR3C1	PPI	N/A	N/A	YES	NO	N/A	Increased mean systemic arterial blood pressure
	INSR	PPI	YES	N/A	YES	NO	N/A	N/A
	AR	PPI	N/A	N/A	YES	YES	N/A	N/A
	ESR1	PPI	N/A	N/A	YES	YES	N/A	N/A
	HSP90AA1	PPI	N/A	N/A	YES	NO	N/A	N/A
Gene_Expression	PPP3R1	Adipose, Blood	N/A	N/A	YES	NO	N/A	Abnormal blood vessel morphology; Absent vitelline blood vessels
	LSM1	PPI	N/A	N/A	N/A	YES	N/A	Aorta dilation
	PIK3R1	Brain	N/A	N/A	YES	YES	N/A	N/A
	APAF1	Blood	N/A	N/A	N/A	NO	N/A	N/A
	CCBL2	Adipose	N/A	N/A	N/A	NO	YES	N/A
	CCDC71	Liver	N/A	N/A	N/A	NO	N/A	N/A
	CTSZ	Blood	N/A	N/A	N/A	NO	N/A	N/A
	DNAJC7	Brain	N/A	N/A	N/A	YES	N/A	N/A
	FDFT1	Liver	N/A	N/A	N/A	NO	N/A	N/A
	GIGYF2	Brain	N/A	N/A	N/A	YES	N/A	N/A
	LSM2	PPI	N/A	N/A	N/A	NO	N/A	N/A
	LSM3	Kidney	N/A	N/A	N/A	NO	N/A	N/A
	LSM7	PPI	N/A	N/A	N/A	NO	N/A	N/A
	MAFG	Adipose	N/A	N/A	N/A	NO	N/A	N/A
	MALAT1	Brain	N/A	N/A	N/A	NO	YES	N/A
	MIDN	Adipose	N/A	N/A	N/A	NO	N/A	N/A
	MSMO1	Liver	N/A	N/A	N/A	NO	N/A	N/A
	PBX2	Blood	N/A	N/A	N/A	NO	N/A	N/A
	PRMT1	Liver	N/A	N/A	N/A	YES	N/A	N/A
	SFPQ	Cardiac_Muscle	N/A	N/A	N/A	YES	N/A	N/A
	SLC39A7	Blood	N/A	N/A	N/A	NO	N/A	N/A
	SMN1	PPI	N/A	N/A	N/A	NO	N/A	N/A
	SNRPE	Brain	N/A	N/A	N/A	NO	N/A	N/A
	U2AF1	Liver	N/A	N/A	N/A	YES	N/A	N/A
	UPF1	PPI	N/A	N/A	N/A	YES	N/A	N/A
	ZC3H7B	Adipose	N/A	N/A	N/A	YES	N/A	N/A
Immune_and_Inflammation	APOB	PPI	YES	YES	YES	NO	YES	Abnormal blood homeostasis
	PPP3R1	Adipose	N/A	N/A	YES	NO	N/A	Abnormal blood vessel morphology; Absent vitelline blood vessels
	PSAP	Artery, Cardiac_Muscle	N/A	YES	N/A	YES	N/A	N/A
	CLCN3	Brain	N/A	N/A	YES	YES	N/A	N/A
	HLA-A	Blood, PPI	N/A	N/A	YES	NO	N/A	N/A
	HLA-B	Kidney	N/A	N/A	YES	NO	N/A	N/A
	SLC2A5	Brain	N/A	N/A	YES	NO	N/A	N/A
	BRMS1	PPI	N/A	N/A	N/A	NO	N/A	N/A
	C1QB	Liver	N/A	N/A	N/A	NO	N/A	N/A
	C1QC	Brain, Liver	N/A	N/A	N/A	NO	N/A	N/A
	CCDC71	Liver	N/A	N/A	N/A	NO	N/A	N/A
	CFB	Liver	N/A	N/A	N/A	NO	N/A	N/A
	CREBL1	Adipose	N/A	N/A	N/A	NO	N/A	N/A
	CTSZ	Blood	N/A	N/A	N/A	NO	N/A	N/A
	DHCR24	Brain	N/A	N/A	N/A	YES	N/A	N/A
	DLST	Adipose	N/A	N/A	N/A	YES	N/A	N/A
	FCER1G	Blood	N/A	N/A	N/A	NO	N/A	N/A
	GRN	Blood, Kidney	N/A	N/A	N/A	NO	N/A	N/A
	HLA-C	Artery, Cardiac_Muscle, PPI	N/A	N/A	N/A	NO	YES	N/A
	HLA-G	PPI	N/A	N/A	N/A	NO	N/A	N/A
	HSPH1	Liver	N/A	N/A	N/A	YES	N/A	N/A
	IFITM1	Artery	N/A	N/A	N/A	NO	N/A	N/A
	IFITM3	Blood	N/A	N/A	N/A	NO	N/A	N/A
	LGALS3BP	Artery	N/A	N/A	N/A	NO	N/A	N/A
	LITAF	Cardiac_Muscle	N/A	N/A	N/A	NO	N/A	N/A
	MALAT1	Brain	N/A	N/A	N/A	NO	YES	N/A
	MIDN	Adipose	N/A	N/A	N/A	NO	N/A	N/A
	PSME1	Artery	N/A	N/A	N/A	NO	N/A	N/A
	SERPINH1	Cardiac_Muscle	N/A	N/A	N/A	NO	YES	N/A
	TPP1	Cardiac_Muscle	N/A	N/A	N/A	NO	N/A	N/A
	ZC3H7B	Adipose	N/A	N/A	N/A	YES	N/A	N/A
Insulin_Secretion	GNAS	PPI	YES	N/A	YES	YES	N/A	Decreased mean systemic arterial blood pressure; Abnormal blood homeostasis
	SLC2A4	Adipose	N/A	N/A	YES	NO	N/A	Hypertension
	FASN	Liver	N/A	N/A	N/A	YES	N/A	Abnormal blood homeostasis
	PRL	Brain	N/A	N/A	YES	NO	N/A	N/A
	AGBL3	Adipose	N/A	N/A	N/A	NO	N/A	N/A
	AKAP12	Cardiac_Muscle	N/A	N/A	N/A	NO	N/A	N/A
	DHRS7	Adipose	N/A	N/A	N/A	NO	N/A	N/A
	EAF2	Liver	N/A	N/A	N/A	NO	N/A	N/A
	ELOVL6	Liver	N/A	N/A	N/A	YES	N/A	N/A
	FSHB	Brain	N/A	N/A	N/A	NO	N/A	N/A
	GNB1	Cardiac_Muscle, PPI	N/A	N/A	N/A	YES	N/A	N/A
	GNB2	PPI	N/A	N/A	N/A	NO	N/A	N/A
	GNG7	Brain	N/A	N/A	N/A	NO	N/A	N/A
	GPAM	Liver	N/A	N/A	N/A	NO	N/A	N/A
	NTS	Brain	N/A	N/A	N/A	NO	N/A	N/A
	OPN3	Adipose	N/A	N/A	N/A	NO	N/A	N/A
	PKLR	Liver	N/A	N/A	N/A	NO	N/A	N/A
	PRKACA	PPI	N/A	N/A	N/A	YES	N/A	N/A
	SASH1	Cardiac_Muscle	N/A	N/A	N/A	NO	N/A	N/A
	SERPINA9	Brain	N/A	N/A	N/A	NO	N/A	N/A
	TKT	Adipose	N/A	N/A	N/A	NO	N/A	N/A
	VIPR1	PPI	N/A	N/A	N/A	NO	N/A	N/A
Insulin_Signaling	IRS1	PPI	YES	N/A	YES	NO	N/A	Hypertension
	GYS1	Adipose	N/A	N/A	YES	NO	N/A	Abnormal blood circulation
	HRAS	PPI	N/A	N/A	YES	NO	N/A	Hypertension
	SLC2A4	Liver	N/A	N/A	YES	NO	N/A	Hypertension
	AKT1	PPI	YES	N/A	YES	YES	N/A	N/A
	INSR	PPI	YES	N/A	YES	NO	N/A	N/A
	FASN	Liver	N/A	N/A	N/A	YES	N/A	Abnormal blood homeostasis
	AACS	Adipose	N/A	N/A	N/A	NO	N/A	N/A
	CHCHD2	Adipose	N/A	N/A	N/A	NO	N/A	N/A
	E2F8	Liver	N/A	N/A	N/A	NO	N/A	N/A
	ELOVL6	Liver	N/A	N/A	N/A	YES	N/A	N/A
	GPD1	Adipose	N/A	N/A	N/A	NO	N/A	N/A
	GRB2	Cardiac_Muscle, PPI	N/A	N/A	N/A	NO	N/A	N/A
	MFF	Brain	N/A	N/A	N/A	NO	N/A	N/A
	PC	Adipose	N/A	N/A	N/A	YES	N/A	N/A
	PKLR	Liver	N/A	N/A	N/A	NO	N/A	N/A
Integrin_Signaling	FN1	Artery, Blood, Liver, PPI	YES	N/A	YES	NO	YES	Abnormal dorsal aorta morphology; Absent vitelline blood vessels
	TIMP1	Cardiac_Muscle	YES	N/A	YES	NO	N/A	Abnormal systemic arterial blood pressure
	COL4A1	Adipose, Liver	N/A	N/A	YES	YES	YES	Abnormal blood vessel morphology; Abnormal retinal blood vessel pattern
	FBN1	Liver	N/A	N/A	YES	YES	N/A	Increased aorta wall thickness; Calcified artery
	COL1A1	Brain	N/A	N/A	N/A	YES	N/A	Abnormal aorta elastic tissue morphology; Abnormal blood vessel morphology
	PTK2	PPI	N/A	N/A	N/A	YES	N/A	Abnormal aorta morphology; Abnormal blood circulation
	FGG	Adipose, Liver	N/A	N/A	N/A	NO	N/A	Abnormal blood coagulation
	LTBP1	Cardiac_Muscle	N/A	N/A	N/A	NO	N/A	Abnormal coronary artery morphology
	PXN	PPI	N/A	N/A	N/A	NO	N/A	Abnormal dorsal aorta morphology
	ITGA5	Blood	N/A	N/A	N/A	YES	N/A	Abnormal dorsal aorta morphology; Abnormal blood vessel morphology
	ITGB3	PPI	N/A	N/A	N/A	NO	N/A	Increased left ventricle diastolic pressure; Decreased left ventricle systolic pressure
	COL3A1	Adipose, Brain	N/A	N/A	N/A	YES	N/A	Increased systemic arterial systolic blood pressure; Abnormal aorta wall morphology
	ACTN1	Artery	N/A	N/A	N/A	YES	N/A	N/A
	COL4A2	Adipose, Artery, Blood	N/A	N/A	N/A	NO	YES	N/A
	COL6A3	Liver	N/A	N/A	N/A	NO	N/A	N/A
	FGFR1	Artery	N/A	N/A	N/A	YES	N/A	N/A
	ITGB1	PPI	N/A	N/A	N/A	NO	N/A	N/A
	ITGB2	Blood	N/A	N/A	N/A	NO	N/A	N/A
	LAMB2	Brain	N/A	N/A	N/A	NO	N/A	N/A
	LOXL1	Cardiac_Muscle	N/A	N/A	N/A	NO	N/A	N/A
	LOXL2	Adipose	N/A	N/A	N/A	NO	N/A	N/A
	MSN	Blood	N/A	N/A	N/A	YES	N/A	N/A
	MYL9	Cardiac_Muscle	N/A	N/A	N/A	NO	N/A	N/A
	PXDN	Artery	N/A	N/A	N/A	NO	N/A	N/A
	TRAM2	Cardiac_Muscle	N/A	N/A	N/A	YES	N/A	N/A
NOTCH_Signaling	NOTCH1	PPI	YES	N/A	N/A	YES	N/A	Abnormal dorsal aorta morphology; Abnormal artery morphology
	NOTCH3	PPI	N/A	N/A	N/A	NO	N/A	Abnormal artery morphology; Abnormal blood circulation
	VPS33A	Liver	N/A	N/A	N/A	NO	N/A	Abnormal blood coagulation
	RBPJ	PPI	N/A	N/A	N/A	YES	N/A	Abnormal dorsal aorta morphology; Abnormal blood vessel morphology
	NOTCH2	PPI	N/A	N/A	N/A	YES	N/A	Aorta stenosis; Abnormal blood flow velocity
	GPN3	Liver	N/A	N/A	N/A	NO	YES	N/A
	HDAC3	PPI	N/A	N/A	N/A	YES	N/A	N/A
Phosphatidylinositol_Signaling	EGFR	PPI	N/A	YES	YES	YES	N/A	Abnormal aorta morphology; Increased left ventricle systolic pressure
	FERMT3	Liver	N/A	N/A	N/A	NO	N/A	Abnormal blood coagulation
	BTK	PPI	N/A	N/A	N/A	YES	N/A	N/A
	DOK3	Adipose	N/A	N/A	N/A	NO	N/A	N/A
	GRM5	PPI	N/A	N/A	N/A	YES	N/A	N/A
	KIT	PPI	N/A	N/A	N/A	YES	N/A	N/A
	TRPC3	PPI	N/A	N/A	N/A	NO	N/A	N/A
Platelet_Production	HBB	Adipose	YES	N/A	YES	NO	N/A	Increased blood oxygen capacity
	CCNA2	Blood, Cardiac_Muscle	N/A	N/A	YES	YES	N/A	N/A
	EP300	PPI	N/A	N/A	YES	YES	N/A	N/A
	SPAG5	Adipose	N/A	N/A	YES	NO	N/A	N/A
	AKAP1	PPI	N/A	N/A	N/A	NO	N/A	N/A
	AURKA	Artery, Cardiac_Muscle	N/A	N/A	N/A	NO	N/A	N/A
	BIRC5	Adipose, Artery	N/A	N/A	N/A	NO	N/A	N/A
	BUB1B	Artery	N/A	N/A	N/A	NO	N/A	N/A
	CCNB1	Blood	N/A	N/A	N/A	NO	N/A	N/A
	CDCA8	Liver	N/A	N/A	N/A	NO	N/A	N/A
	CDKN3	Artery	N/A	N/A	N/A	NO	N/A	N/A
	CKAP2L	Adipose	N/A	N/A	N/A	NO	N/A	N/A
	KIF15	Adipose	N/A	N/A	N/A	NO	N/A	N/A
	KIF2C	Brain, Cardiac_Muscle	N/A	N/A	N/A	NO	N/A	N/A
	PML	PPI	N/A	N/A	N/A	NO	N/A	N/A
	PRC1	Cardiac_Muscle, Kidney	N/A	N/A	N/A	NO	N/A	N/A
	PRKAR1A	PPI	N/A	N/A	N/A	YES	N/A	N/A
	RELA	PPI	N/A	N/A	N/A	NO	YES	N/A
	TOP2A	Cardiac_Muscle	N/A	N/A	N/A	YES	N/A	N/A
	TPX2	Artery	N/A	N/A	N/A	YES	N/A	N/A
	TRIP13	Blood	N/A	N/A	N/A	YES	N/A	N/A
Positive_Controls	EPHX2	Adipose	YES	YES	YES	NO	N/A	Decreased systemic arterial systolic blood pressure
	IRS1	PPI	YES	N/A	YES	NO	N/A	Hypertension
	PON1	Liver	YES	N/A	YES	NO	N/A	N/A
	PTK2	PPI	N/A	N/A	N/A	YES	N/A	Abnormal aorta morphology; Abnormal blood circulation
	AOX1	Adipose	YES	N/A	N/A	NO	N/A	N/A
	BCR	PPI	N/A	N/A	YES	YES	N/A	N/A
	IGF1R	PPI	N/A	N/A	YES	NO	N/A	N/A
	FERMT2	Liver	N/A	N/A	N/A	YES	N/A	N/A
	GAB1	PPI	N/A	N/A	N/A	NO	N/A	N/A
	HIPK2	Adipose	N/A	N/A	N/A	YES	N/A	N/A
	ITGA11	Adipose	N/A	N/A	N/A	NO	N/A	N/A
	SPTBN1	Adipose	N/A	N/A	N/A	YES	N/A	N/A
	TSC22D3	Liver	N/A	N/A	N/A	NO	N/A	N/A
	ZMYND15	Liver	N/A	N/A	N/A	NO	N/A	N/A
Protein_Catabolism	HMOX1	Artery	YES	YES	YES	NO	N/A	Abnormal artery morphology
	ADM	Liver	YES	YES	YES	NO	YES	Increased systemic arterial blood pressure; Abnormal coronary artery morphology
	LBP	Liver	N/A	N/A	N/A	NO	N/A	Abnormal blood homeostasis
	ANXA3	Blood	N/A	N/A	N/A	NO	N/A	Abnormal retinal blood vessel morphology
	ZFP36	Artery, Cardiac_Muscle	N/A	N/A	N/A	NO	N/A	Decreased systemic arterial blood pressure
	DUSP1	Cardiac_Muscle	N/A	N/A	N/A	NO	N/A	Decreased systemic arterial systolic blood pressure
	NAMPT	Artery, Blood	N/A	YES	N/A	YES	N/A	N/A
	PIM1	Liver	N/A	N/A	YES	NO	N/A	N/A
	AQP9	Blood	N/A	N/A	N/A	NO	N/A	N/A
	BCL3	Adipose	N/A	N/A	N/A	NO	N/A	N/A
	BMX	Blood	N/A	N/A	N/A	NO	N/A	N/A
	C19orf59	Adipose	N/A	N/A	N/A	NO	N/A	N/A
	CCDC109B	Liver	N/A	N/A	N/A	NO	N/A	N/A
	DST	Cardiac_Muscle	N/A	N/A	N/A	YES	N/A	N/A
	DUSP5	Artery	N/A	N/A	N/A	NO	N/A	N/A
	mCT150876	Adipose	N/A	N/A	N/A	NO	N/A	N/A
	MNDA	Adipose	N/A	N/A	N/A	NO	N/A	N/A
	NFIL3	Artery	N/A	N/A	N/A	YES	N/A	N/A
	PYGL	Blood	N/A	N/A	N/A	NO	N/A	N/A
	SERPINB1	Cardiac_Muscle	N/A	N/A	N/A	NO	N/A	N/A
	SLC2A3	Adipose	N/A	N/A	N/A	NO	N/A	N/A
	STEAP4	Liver	N/A	N/A	N/A	NO	N/A	N/A
Small_Molecule_Metabolism	SERPINE1	Blood	YES	YES	YES	NO	N/A	Abnormal blood circulation
	CYBA	Cardiac_Muscle	YES	N/A	YES	NO	N/A	Abnormal systemic arterial blood pressure
	BMPR2	PPI	YES	N/A	YES	YES	N/A	Increased right ventricle systolic pressure; Increased pulmonary artery pressure
	COMT	Cardiac_Muscle	N/A	N/A	YES	NO	YES	Hypertension
	GRHPR	Liver	N/A	N/A	N/A	NO	N/A	Abnormal blood homeostasis
	S100A4	Cardiac_Muscle	N/A	N/A	YES	NO	N/A	N/A
	ACTB	PPI	N/A	N/A	N/A	YES	N/A	N/A
	AGPAT2	Adipose	N/A	N/A	N/A	NO	N/A	N/A
	AKR1C3	Adipose	N/A	N/A	N/A	NO	N/A	N/A
	CSTB	Artery	N/A	N/A	N/A	NO	N/A	N/A
	DDIT4	Liver	N/A	N/A	N/A	NO	N/A	N/A
	FAH	Adipose	N/A	N/A	N/A	NO	N/A	N/A
	FTH1	Artery	N/A	N/A	N/A	YES	N/A	N/A
	GABARAP	Cardiac_Muscle	N/A	N/A	N/A	NO	N/A	N/A
	GPX4	Liver	N/A	N/A	N/A	NO	N/A	N/A
	HDAC5	PPI	N/A	N/A	N/A	YES	YES	N/A
	MECR	Adipose	N/A	N/A	N/A	NO	N/A	N/A
	PDXK	Cardiac_Muscle	N/A	N/A	N/A	YES	N/A	N/A
	SHMT1	Adipose	N/A	N/A	N/A	NO	N/A	N/A
	VCAN	Artery	N/A	N/A	N/A	YES	N/A	N/A
Smooth_Muscle_Contraction	COL4A1	Artery	N/A	N/A	YES	YES	YES	Abnormal blood vessel morphology; Abnormal retinal blood vessel pattern
	PKD1	PPI	N/A	N/A	YES	YES	N/A	Hypertension
	FBN1	Cardiac_Muscle	N/A	N/A	YES	YES	N/A	Increased aorta wall thickness; Calcified artery
	LOX	Artery	N/A	N/A	N/A	YES	N/A	Abnormal aorta wall morphology; Abnormal blood flow velocity
	TTN	Brain, PPI	N/A	N/A	N/A	NO	N/A	Abnormal dorsal aorta morphology; Abnormal left ventricle systolic pressure
	ACTA2	Liver	N/A	N/A	N/A	NO	YES	Decreased systemic arterial systolic blood pressure
	TPM1	Cardiac_Muscle	N/A	N/A	N/A	NO	N/A	Increased left ventricle diastolic pressure; Decreased left ventricle systolic pressure
	ACTA1	Liver, PPI	N/A	N/A	N/A	NO	N/A	N/A
	ACTN3	Adipose	N/A	N/A	N/A	NO	N/A	N/A
	CALD1	Artery	N/A	N/A	N/A	YES	N/A	N/A
	CYTL1	Brain	N/A	N/A	N/A	NO	N/A	N/A
	FERMT2	Artery	N/A	N/A	N/A	YES	N/A	N/A
	KBTBD10	Adipose	N/A	N/A	N/A	NO	N/A	N/A
	MYL1	Brain	N/A	N/A	N/A	NO	N/A	N/A
	MYL9	Liver	N/A	N/A	N/A	NO	N/A	N/A
	MYLPF	Adipose	N/A	N/A	N/A	NO	N/A	N/A
	MYPN	Adipose	N/A	N/A	N/A	NO	N/A	N/A
	RBPMS	Cardiac_Muscle	N/A	N/A	N/A	NO	N/A	N/A
	SVIL	Cardiac_Muscle	N/A	N/A	N/A	YES	N/A	N/A
	TAGLN	Artery, Brain	N/A	N/A	N/A	NO	YES	N/A
	TLN1	PPI	N/A	N/A	N/A	YES	N/A	N/A
	TNNC1	Adipose	N/A	N/A	N/A	NO	N/A	N/A
	TNNC2	Brain	N/A	N/A	N/A	NO	N/A	N/A
	TNNI2	Liver	N/A	N/A	N/A	NO	N/A	N/A
	TNNT1	PPI	N/A	N/A	N/A	NO	N/A	N/A
	TNNT3	Liver	N/A	N/A	N/A	NO	N/A	N/A
	TPM2	Cardiac_Muscle	N/A	N/A	N/A	NO	N/A	N/A
