# Supplementary material for: Integrative Genomics Analysis Unravels Tissue-Specific Pathways, Networks, and Key Regulators of Blood Pressure Regulation
Source: Front Cardiovasc Med. 2019 Mar 12;6:21. doi: 10.3389/fcvm.2019.00021 (PMC6423920; doi:10.3389/fcvm.2019.00021)
Supplement: Supplementary file 6 [file Table_6.XLSX]

## Sheet: Table S6
Supplement Table S6. Top KD subnetworks in BP-relevant tissues and protein-protein interaction (PPI) network. The tissue-specific networks include Bayesian gene regulatory networks in cardiac muscle, artery, adipose, blood, liver, brain, and kidney .
Sources	Targets	Networks
ZNF697	TPM3	Adipose
ZNF207	AGBL3	Adipose
WBSCR27	AACS	Adipose
WARS2	FGG	Adipose
VKORC1L1	BCL3	Adipose
VCAN	LOXL2	Adipose
WAS	VAV1	Adipose
URI1	GYS1	Adipose
UGT2B7	FGG	Adipose
UCN2	PC	Adipose
TTYH3	TPM3	Adipose
TTC3	PPP3R1	Adipose
TSPAN7	COL4A1	Adipose
TRAP1	MECR	Adipose
TPH2	SLC2A3	Adipose
TPH2	mCT150876	Adipose
TPCN2	TKT	Adipose
TP53INP1	BCL3	Adipose
TNNC2	KBTBD10	Adipose
TNFRSF13C	TBC1D10C	Adipose
TNF	BCL3	Adipose
TNC	LOXL2	Adipose
TMEM85	CCBL2	Adipose
TMEM63B	MIDN	Adipose
TMEM200B	DLST	Adipose
TMEM182	HIPK2	Adipose
TMEM135	HIPK2	Adipose
TMBIM1	TKT	Adipose
TUBA4A	COL4A1	Adipose
TIMM9	DHRS7	Adipose
THSD7B	SPTBN1	Adipose
TGFBR3	AOX1	Adipose
TCEAL1	AGBL3	Adipose
TBX21	CD2	Adipose
TBX15	KBTBD10	Adipose
UNC13D	CCR7	Adipose
TAP1	HIST1H2BM	Adipose
SV2C	AKR1C3	Adipose
STAR	COL4A2	Adipose
SRBD1	KIF15	Adipose
SQRDL	HIST1H2BM	Adipose
SPON2	LOXL2	Adipose
SPON1	HIPK2	Adipose
SPIC	C19orf59	Adipose
SPIB	C19orf59	Adipose
SP110	AOX1	Adipose
SORT1	COL4A1	Adipose
SOD1	TKT	Adipose
SNX10	mCT150876	Adipose
SNF1LK2	HIPK2	Adipose
SNCG	AKR1C3	Adipose
SMS	SLC2A4	Adipose
SMCR7	GYS1	Adipose
SMARCA1	AKR1C3	Adipose
SLC6A8	PC	Adipose
SLC2A6	CD2	Adipose
SLC2A5	TKT	Adipose
SLC2A5	DHRS7	Adipose
TIMP1	COL3A1	Adipose
SLC22A3	HIPK2	Adipose
SLC20A1	MIDN	Adipose
SLC18B1	CHCHD2	Adipose
SLC11A1	VAV1	Adipose
SKP2	SLC2A4	Adipose
SIGLEC5	CD2	Adipose
SH3BP2	VAV1	Adipose
SFRP4	AKR1C3	Adipose
SERPINC1	FGG	Adipose
SERPINA3	DLST	Adipose
SEPT9	MIDN	Adipose
SEMA3D	AKR1C3	Adipose
SCOC	AGPAT2	Adipose
SCCPDH	OPN3	Adipose
SASH3	CD2	Adipose
SAFB	ZC3H7B	Adipose
S100A8	SLC2A3	Adipose
S100A12	C19orf59	Adipose
RTN4	COL4A1	Adipose
RPS6KA1	TPM3	Adipose
RPS6KA1	AGBL3	Adipose
RNF25	TKT	Adipose
RNF11	HIST1H2BC	Adipose
RHOH	CCR7	Adipose
RHBDL1	SLC2A4	Adipose
RHBDL1	OPN3	Adipose
RGS7	OPN3	Adipose
RGS18	MNDA	Adipose
RFTN2	AOX1	Adipose
RELB	BCL3	Adipose
RBPMS2	SLC2A4	Adipose
RBPMS2	GYS1	Adipose
RBPMS2	AGPAT2	Adipose
RBPMS2	AACS	Adipose
RBM39	KBTBD10	Adipose
RASGEF1B	SLC2A4	Adipose
RARA	BCL3	Adipose
RAC2	VAV1	Adipose
RAC2	CD2	Adipose
RAB20	COL4A2	Adipose
PYGL	PC	Adipose
PYCARD	GYS1	Adipose
PVALB	KBTBD10	Adipose
PTPRCAP	TBC1D10C	Adipose
PTPRCAP	CD2	Adipose
PTPRC	CD2	Adipose
PTPRB	SPTBN1	Adipose
PTPRB	AOX1	Adipose
PTPN6	VAV1	Adipose
PTGER3	HIPK2	Adipose
PTER	HIST1H2BC	Adipose
PTBP2	MAFG	Adipose
PSMD8	GPD1	Adipose
PSD4	VAV1	Adipose
PRSS8	KRT8	Adipose
PROC	FGG	Adipose
PRKCE	CHCHD2	Adipose
PRKCD	SLC2A4	Adipose
PRKAR2B	SPTBN1	Adipose
PRELP	TKT	Adipose
PRDM8	ITGA11	Adipose
PPP3CC	LOXL2	Adipose
PPA1	AACS	Adipose
POLR3H	SHMT1	Adipose
POLR3H	MECR	Adipose
PNPLA2	FAH	Adipose
PNN	CCBL2	Adipose
PMEPA1	AGPAT2	Adipose
PLXNB2	OPN3	Adipose
PLG	FGG	Adipose
PLEKHH1	KRT8	Adipose
PKIA	AKR1C3	Adipose
PIM2	VAV1	Adipose
PIK3R5	VAV1	Adipose
PIK3CG	DHRS7	Adipose
PHLDA3	AGPAT2	Adipose
PHKG1	AACS	Adipose
PHF1	TKT	Adipose
PFKL	GPD1	Adipose
PFDN6	MAFG	Adipose
PDZRN3	SPTBN1	Adipose
PDXK	GYS1	Adipose
PDIA3	ZC3H7B	Adipose
PDIA3	MIDN	Adipose
PDHB	DHRS7	Adipose
PCMTD2	CCBL2	Adipose
PCCB	CCBL2	Adipose
UQCRC1	DLST	Adipose
TP53INP2	COL4A1	Adipose
TNIP1	COL4A2	Adipose
TMEM176A	PC	Adipose
TF	PC	Adipose
PCYT2	PC	Adipose
PBX2	ZC3H7B	Adipose
PBX2	PPP3R1	Adipose
PBX2	MIDN	Adipose
PALM	COL4A2	Adipose
PADI4	C19orf59	Adipose
P2RY13	C19orf59	Adipose
P2RY10	CCR7	Adipose
OXLD1	AGBL3	Adipose
OTOP1	GPD1	Adipose
PDE3B	AGBL3	Adipose
OCEL1	FGG	Adipose
NPR3	SPTBN1	Adipose
NPR3	HIPK2	Adipose
NOV	AKR1C3	Adipose
NOS3	CHCHD2	Adipose
NID1	COL4A1	Adipose
NGRN	FAH	Adipose
NEIL2	EPHX2	Adipose
NEGR1	AGBL3	Adipose
NECAB2	PC	Adipose
NDUFB8	CHCHD2	Adipose
NDUFB5	COX4I1	Adipose
NDUFB3	DHRS7	Adipose
NDUFA10	MECR	Adipose
NDNL2	MAFG	Adipose
NCOA4	CCBL2	Adipose
NCKAP1L	VAV1	Adipose
NAIP	COL4A2	Adipose
MYOZ2	KBTBD10	Adipose
MYO1G	CCR7	Adipose
MYO1D	SLC2A4	Adipose
MYLPF	KBTBD10	Adipose
MYL6B	AGPAT2	Adipose
TNNI1	MYL2	Adipose
MYH7	TPM3	Adipose
MYH7	MYL2	Adipose
MYH2	KBTBD10	Adipose
MVD	TKT	Adipose
MUT	CCBL2	Adipose
MTCH2	AKR1C3	Adipose
MTA2	MIDN	Adipose
MTA2	DHRS7	Adipose
MT2A	ITGA11	Adipose
MOGAT1	CHCHD2	Adipose
NCF2	C19orf59	Adipose
MMT00081043	HIPK2	Adipose
MMT00078932	HIPK2	Adipose
MMT00078811	TPM3	Adipose
MMT00078258	AOX1	Adipose
MMT00076813	HIPK2	Adipose
MMT00075644	HIPK2	Adipose
MMT00074068	CCR7	Adipose
MMT00073356	VAV1	Adipose
MMT00070917	TBC1D10C	Adipose
MMT00070878	TBC1D10C	Adipose
MMT00070442	SHMT1	Adipose
MMT00070371	AACS	Adipose
MMT00065890	OPN3	Adipose
MMT00065890	AOX1	Adipose
MMT00064513	AOX1	Adipose
MMT00063816	CD2	Adipose
MMT00060232	GPD1	Adipose
MMT00060232	DHRS7	Adipose
MMT00055274	DHRS7	Adipose
MMT00054102	DHRS7	Adipose
MMT00053760	MAFG	Adipose
MMT00052902	MAFG	Adipose
MMT00049883	FAH	Adipose
MMT00048485	MNDA	Adipose
MMT00047260	AACS	Adipose
MMT00045576	HIPK2	Adipose
MMT00044931	SLC2A4	Adipose
MMT00042488	ZC3H7B	Adipose
MMT00038454	MECR	Adipose
MMT00037971	ITGA11	Adipose
MMT00037591	AKR1C3	Adipose
MMT00036534	TPM3	Adipose
MMT00036138	CCR7	Adipose
MMT00033656	GYS1	Adipose
MMT00029645	EPHX2	Adipose
MMT00025545	MIDN	Adipose
MMT00024985	SLC2A4	Adipose
MMT00024985	PC	Adipose
MMT00024508	mCT150876	Adipose
MMT00024062	GPD1	Adipose
MMT00023995	FAH	Adipose
MMT00022878	PC	Adipose
MMT00020776	SLC2A4	Adipose
MMT00019364	SHMT1	Adipose
MMT00017341	FGG	Adipose
MMT00017275	GYS1	Adipose
MMT00016410	TPM3	Adipose
MMT00015439	ZC3H7B	Adipose
MMT00015439	TKT	Adipose
MMT00015181	CCR7	Adipose
MMT00011044	CCBL2	Adipose
MMT00009113	PC	Adipose
MMT00007167	BCL3	Adipose
MMT00002956	CCR7	Adipose
MMT00002048	COX5B	Adipose
MMT00001995	CD2	Adipose
MMT00000744	MECR	Adipose
MMT00000744	AACS	Adipose
MMS010070073	PPP3R1	Adipose
MGST3	HIPK2	Adipose
MFGE8	FAH	Adipose
MESDC1	FAH	Adipose
MELK	BIRC5	Adipose
MED4	EPHX2	Adipose
mCT66009	COX5B	Adipose
mCT184940	TKT	Adipose
mCT133688	mCT150876	Adipose
mCT115050	OPN3	Adipose
MCOLN1	TKT	Adipose
MCOLN1	MIDN	Adipose
MCM2	SPAG5	Adipose
MCAM	ITGA11	Adipose
MBTD1	KBTBD10	Adipose
MARCH6	PPP3R1	Adipose
MAOB	AACS	Adipose
MAGEE1	MIDN	Adipose
MAF	VAV1	Adipose
M93275	mCT150876	Adipose
M15525	OPN3	Adipose
LYPLAL1	OPN3	Adipose
LXN	CCBL2	Adipose
LTB	CCR7	Adipose
LRSAM1	LOXL2	Adipose
LRRC39	AGPAT2	Adipose
LPXN	SLC2A4	Adipose
TAGLN2	TPM3	Adipose
LOC645638	SLC2A3	Adipose
LOC100287482	OPN3	Adipose
LOC100129361	AOX1	Adipose
LOC100009676	SLC2A4	Adipose
LGMN	VAV1	Adipose
LGALS12	FAH	Adipose
LGALS12	AACS	Adipose
LCK	CD2	Adipose
LCK	CCR7	Adipose
LBP	SLC2A3	Adipose
LBP	COL4A2	Adipose
LACE1	DLST	Adipose
L11333	FGG	Adipose
KRTDAP	AKR1C3	Adipose
PERP	KRT8	Adipose
KRT7	KRT8	Adipose
KRT19	KRT8	Adipose
KRT18	KRT8	Adipose
KPNA6	CREBL1	Adipose
KLHL6	C19orf59	Adipose
KLB	FAH	Adipose
KLB	EPHX2	Adipose
KIF21B	TBC1D10C	Adipose
KIF20B	KIF15	Adipose
KIF20A	BIRC5	Adipose
KIF17	SLC2A3	Adipose
KIAA1841	SPTBN1	Adipose
KIAA0664	PC	Adipose
KIAA0664	CHCHD2	Adipose
KIAA0284	LOXL2	Adipose
KCNRG	AACS	Adipose
KCNK1	KRT8	Adipose
KCNJ14	COL4A1	Adipose
KCNH5	HBB	Adipose
TTN	MYL2	Adipose
TTN	KBTBD10	Adipose
TNNT3	KBTBD10	Adipose
TNNC1	TPM3	Adipose
TNNC1	MYL2	Adipose
RYR1	TPM3	Adipose
MYOT	KBTBD10	Adipose
MYH6	TPM3	Adipose
MYH6	MYL2	Adipose
MB	TPM3	Adipose
MB	KBTBD10	Adipose
LMOD2	TPM3	Adipose
ITK	CCR7	Adipose
ITIH2	FGG	Adipose
ITGAL	CD2	Adipose
ITGAL	CCR7	Adipose
ITGA2B	FGG	Adipose
SPSB4	ITGA11	Adipose
SCARA5	ITGA11	Adipose
MRC2	SHMT1	Adipose
IRX2	KRT8	Adipose
INHBA	AKR1C3	Adipose
IMPA2	SHMT1	Adipose
IL27RA	CD2	Adipose
IKZF1	CCR7	Adipose
IFITM1	BCL3	Adipose
IER5	BCL3	Adipose
IDH3B	SHMT1	Adipose
IBA57	SHMT1	Adipose
HUNK	SHMT1	Adipose
HTRA4	GPD1	Adipose
HSBP1	HIPK2	Adipose
HP	SLC2A3	Adipose
HLA-DQA1	CD2	Adipose
HLA-DOA	C19orf59	Adipose
HIST2H2AA3	HIST1H2BC	Adipose
HIST1H4I	AKR1C3	Adipose
HIST1H2BO	HIST1H2BC	Adipose
HIST1H2BK	HIST1H2BM	Adipose
HIST1H2BK	HIST1H2BC	Adipose
HIST1H2BJ	HIST1H2BM	Adipose
HIST1H2BJ	HIST1H2BC	Adipose
ME1	TKT	Adipose
ME1	DHRS7	Adipose
HIST1H2BC	TMLHE	Adipose
HIST1H2BC	TBX1	Adipose
HIST1H2BC	SLC39A4	Adipose
HIST1H2BC	MMT00029200	Adipose
HIST1H2BC	ME1	Adipose
HIST1H2BC	IGF1	Adipose
HIST1H2BC	HPX	Adipose
HIST1H2BC	HIST1H1E	Adipose
HIST1H2BC	C9orf64	Adipose
HIST1H2BC	AK009175	Adipose
HIST1H2BB	HIST1H2BC	Adipose
TSPAN12	HIPK2	Adipose
TSPAN12	EPHX2	Adipose
PALM2-AKAP2	HIPK2	Adipose
MGLL	HIPK2	Adipose
HIBCH	CCBL2	Adipose
HIBADH	CCBL2	Adipose
HGD	FGG	Adipose
HEXA	VAV1	Adipose
HELB	TPM3	Adipose
hCT2270866	HIPK2	Adipose
hCT2267594	SHMT1	Adipose
hCT1826545.2	KRT8	Adipose
hCT1822271.1	HIPK2	Adipose
hCT1640158.3	HIST1H2BM	Adipose
HCLS1	TPM3	Adipose
HCAR1	OPN3	Adipose
ZNF641	HBB	Adipose
HBA1	HBB	Adipose
H2AFV	HIST1H2BM	Adipose
VEGFB	SLC2A4	Adipose
MKNK2	GYS1	Adipose
GSTK1	CCBL2	Adipose
GRB14	EPHX2	Adipose
GRAP2	CD2	Adipose
GPT	PC	Adipose
GPT	HIPK2	Adipose
GPR64	CCBL2	Adipose
GPR137B	GYS1	Adipose
GPR120	OPN3	Adipose
GPD2	TKT	Adipose
SLC25A1	PC	Adipose
SLC25A1	AGPAT2	Adipose
PGM1	SHMT1	Adipose
PGM1	PC	Adipose
PGM1	MECR	Adipose
PGM1	GYS1	Adipose
PGM1	GPD1	Adipose
MRAP	SLC2A4	Adipose
MRAP	GPD1	Adipose
MRAP	AGPAT2	Adipose
MMT00001941	GPD1	Adipose
IDH3A	AGPAT2	Adipose
GPC6	ITGA11	Adipose
GNG7	SLC2A4	Adipose
GLT1D1	C19orf59	Adipose
GK	mCT150876	Adipose
GJB3	KRT8	Adipose
GFPT2	ITGA11	Adipose
GC	FGG	Adipose
GAST	MYL2	Adipose
GAS7	ITGA11	Adipose
GALNT10	SHMT1	Adipose
FUZ	CREBL1	Adipose
FSHR	CCBL2	Adipose
FOXN3	SPTBN1	Adipose
FOXM1	SPAG5	Adipose
FNDC1	AKR1C3	Adipose
FN3K	SHMT1	Adipose
FMO1	CCBL2	Adipose
FMO1	AACS	Adipose
FKBP5	BCL3	Adipose
FKBP10	CREBL1	Adipose
FIGF	COL4A1	Adipose
PZP	FGG	Adipose
FGF21	mCT150876	Adipose
FGF18	BCL3	Adipose
FGB	FGG	Adipose
FERMT3	VAV1	Adipose
FBXL19	SPTBN1	Adipose
FBLN2	ITGA11	Adipose
FAM82B	AKR1C3	Adipose
FAM190B	HIPK2	Adipose
FAM110D	BCL3	Adipose
PRCP	FAH	Adipose
MAP6	FAH	Adipose
GRTP1	HIPK2	Adipose
FADS3	LOXL2	Adipose
FADS3	HIPK2	Adipose
FADS2	AACS	Adipose
FADS1	AACS	Adipose
F2	FGG	Adipose
ETFB	FAH	Adipose
ESRRG	EPHX2	Adipose
ERH	MIDN	Adipose
SLC27A1	EPHX2	Adipose
MMT00073060	EPHX2	Adipose
MMT00005600	EPHX2	Adipose
EPHA2	BCL3	Adipose
ENST00000253874	COX4I1	Adipose
HIST1H2BM	TMEM70	Adipose
HIST1H2BM	PURB	Adipose
HIST1H2BM	OIP5	Adipose
HIST1H2BM	MMT00056571	Adipose
HIST1H2BM	MMT00050414	Adipose
HIST1H2BM	HIST1H2BN	Adipose
HIST1H2BM	HIST1H2BL	Adipose
HIST1H2BM	HIST1H2BH	Adipose
HIST1H2BM	HIST1H2BF	Adipose
HIST1H2BM	HIST1H2BB	Adipose
HIST1H2BM	H2BFS	Adipose
HIST1H2BM	GLTSCR2	Adipose
ENST00000246352	HIST1H2BM	Adipose
ENSMUST00000068602	DHRS7	Adipose
ENSMUST00000063585	COX5B	Adipose
ELP3	LOXL2	Adipose
EIF4EBP1	OPN3	Adipose
EI24	HBB	Adipose
ECHDC3	EPHX2	Adipose
ECHDC3	AACS	Adipose
EBPL	EPHX2	Adipose
DUSP8	MIDN	Adipose
DUSP14	SHMT1	Adipose
DTNA	mCT150876	Adipose
DST	AOX1	Adipose
DSE	GYS1	Adipose
DOK1	OPN3	Adipose
MDFI	DLST	Adipose
DLAT	GPD1	Adipose
DHRS7B	SHMT1	Adipose
NUDT7	AGPAT2	Adipose
HMGCS2	FGG	Adipose
GALE	AGPAT2	Adipose
DHDDS	AKR1C3	Adipose
DGAT1	PC	Adipose
DGAT1	GYS1	Adipose
DEPDC6	SPTBN1	Adipose
DENND1C	TBC1D10C	Adipose
DDR2	OPN3	Adipose
MNDA	TMEM154	Adipose
MNDA	TLR8	Adipose
MNDA	RNASE2	Adipose
MNDA	RGS2	Adipose
MNDA	PTGS2	Adipose
MNDA	NCF2	Adipose
MNDA	MMT00013430	Adipose
MNDA	MGAM	Adipose
MNDA	MAK	Adipose
MNDA	IL8	Adipose
MNDA	FCGR3A	Adipose
MNDA	EVI2B	Adipose
MNDA	DAPP1	Adipose
MNDA	CD300LF	Adipose
MNDA	CA2	Adipose
MNDA	C21orf7	Adipose
MNDA	C12orf35	Adipose
MNDA	BCL2A1	Adipose
MNDA	AQP9	Adipose
MNDA	AK017125	Adipose
DACT2	AKR1C3	Adipose
DACT1	ITGA11	Adipose
CYP2E1	PC	Adipose
CYCS	TKT	Adipose
CYC1	COX5B	Adipose
CYC1	COX4I1	Adipose
CYBRD1	AOX1	Adipose
CYBA	VAV1	Adipose
CXCR5	CD2	Adipose
CXCR5	CCR7	Adipose
CTSB	LOXL2	Adipose
MYL2	TPM3	Adipose
MYL2	MYH4	Adipose
MYL2	MMT00067170	Adipose
MYL2	LRRC2	Adipose
MYL2	KBTBD5	Adipose
MYL2	CSRP3	Adipose
MYL2	ACTN2	Adipose
MYL2	ACTA1	Adipose
CSPG4	AGPAT2	Adipose
CSF3R	C19orf59	Adipose
CSAD	PC	Adipose
CSAD	EPHX2	Adipose
CS	GPD1	Adipose
CS	AACS	Adipose
CREBL1	WDR45L	Adipose
CREBL1	TCF7L2	Adipose
CREBL1	SRI	Adipose
CREBL1	SIPA1L3	Adipose
CREBL1	SH3BP5L	Adipose
CREBL1	RNMT	Adipose
CREBL1	RAB35	Adipose
CREBL1	MMP14	Adipose
CREBL1	LMCD1	Adipose
CREBL1	GAPVD1	Adipose
CREBL1	EIF4H	Adipose
CREBL1	DLST	Adipose
CREBL1	DLGAP4	Adipose
CREBL1	COPG2	Adipose
CREBL1	CASP2	Adipose
CREBL1	ASB8	Adipose
CREBL1	APP	Adipose
CREBL1	ACVRL1	Adipose
CRB3	KRT8	Adipose
CPT2	PC	Adipose
CPT2	MECR	Adipose
COX8BP	AGPAT2	Adipose
COX7B	COX5B	Adipose
COX6C	COX5B	Adipose
COX6A2	TPM3	Adipose
COX5A	AGPAT2	Adipose
ECH1	EPHX2	Adipose
COX5B	PMM1	Adipose
COX5B	NDUFB10	Adipose
COX5B	NDUFA4	Adipose
COX5B	NDUFA11	Adipose
COX5B	NDUFA1	Adipose
COX5B	MRPS36	Adipose
COX5B	MMT00074791	Adipose
COX5B	MMS010006097	Adipose
COX5B	mCT55403	Adipose
COX5B	LRRN3	Adipose
COX5B	LONP1	Adipose
COX5B	GSTZ1	Adipose
COX5B	ENST00000273343	Adipose
COX5B	COX7A2	Adipose
COX5B	COX6A1	Adipose
COX5B	COX4I1	Adipose
COX5B	ATP5O	Adipose
COQ9	MECR	Adipose
COQ6	MECR	Adipose
COL5A2	COL3A1	Adipose
SPARC	COL4A2	Adipose
SPARC	COL4A1	Adipose
COL6A1	COL4A2	Adipose
COL5A3	COL4A1	Adipose
SSC5D	LOXL2	Adipose
PPIC	COL4A1	Adipose
METRNL	SLC2A4	Adipose
KDELR3	LOXL2	Adipose
KDELR3	COL3A1	Adipose
FSTL1	LOXL2	Adipose
COL6A2	COL4A2	Adipose
COL5A1	COL4A1	Adipose
COL2A1	COL3A1	Adipose
COL1A2	LOXL2	Adipose
COL1A2	COL3A1	Adipose
COL1A1	COL3A1	Adipose
COL14A1	AKR1C3	Adipose
HBB	TP53RK	Adipose
HBB	SNCA	Adipose
HBB	SLC4A1	Adipose
HBB	RBM38	Adipose
HBB	PPBP	Adipose
HBB	MBNL3	Adipose
HBB	HSS00029681	Adipose
HBB	HBG2	Adipose
HBB	HBG1	Adipose
HBB	HBD	Adipose
HBB	GJD4	Adipose
HBB	CNOT7	Adipose
HBB	ALAS2	Adipose
HBB	AK011062	Adipose
CMTM7	ZC3H7B	Adipose
CLSPN	SPAG5	Adipose
CLEC4E	C19orf59	Adipose
CLEC4D	C19orf59	Adipose
CLDN7	KRT8	Adipose
CLDN5	SPTBN1	Adipose
CLDN5	COL4A1	Adipose
CLDN3	KRT8	Adipose
CLDN22	PC	Adipose
CKLF	GYS1	Adipose
NEIL3	SPAG5	Adipose
NEIL3	KIF15	Adipose
KIF11	KIF15	Adipose
CIDEC	COL4A2	Adipose
CIB2	MECR	Adipose
CIB2	CHCHD2	Adipose
CHST1	EPHX2	Adipose
CHST1	BCL3	Adipose
CHRNA2	EPHX2	Adipose
CHFR	EPHX2	Adipose
CHCHD9	CHCHD2	Adipose
MMT00080930	OPN3	Adipose
CDKN2C	SLC2A4	Adipose
CDCA2	KIF15	Adipose
CDC25C	COL3A1	Adipose
CDC25B	BCL3	Adipose
CD79B	C19orf59	Adipose
CD79A	CCR7	Adipose
CD63	DHRS7	Adipose
LOXL2	TPPP3	Adipose
LOXL2	TAGLN2	Adipose
LOXL2	SEPT11	Adipose
LOXL2	SEMA3G	Adipose
LOXL2	PRRX2	Adipose
LOXL2	ODZ4	Adipose
LOXL2	MMT00042097	Adipose
LOXL2	MICAL2	Adipose
LOXL2	MGAM	Adipose
LOXL2	mCT186315	Adipose
LOXL2	LRRC15	Adipose
LOXL2	LRG1	Adipose
LOXL2	LOXL1	Adipose
LOXL2	GPX7	Adipose
LOXL2	GPR124	Adipose
LOXL2	FKBP11	Adipose
LOXL2	FBN1	Adipose
LOXL2	COL6A2	Adipose
LOXL2	COL5A3	Adipose
LOXL2	COL5A2	Adipose
LOXL2	COL4A2	Adipose
LOXL2	COL4A1	Adipose
LOXL2	COL2A1	Adipose
LOXL2	CILP	Adipose
LOXL2	CD276	Adipose
LOXL2	CD248	Adipose
LOXL2	AOC2	Adipose
LOXL2	AK053394	Adipose
LOXL2	AFAP1L2	Adipose
LOXL2	ADAM12	Adipose
CD200R1	CHCHD2	Adipose
TCF7	CCR7	Adipose
SH2D2A	TBC1D10C	Adipose
JAKMIP1	CCR7	Adipose
ITGB7	CCR7	Adipose
GPR18	C19orf59	Adipose
GMFG	GYS1	Adipose
TNFRSF18	CD2	Adipose
TNFRSF18	CCR7	Adipose
PDCD1	CCR7	Adipose
MS4A1	C19orf59	Adipose
IL4I1	CCR7	Adipose
FLT3	CCR7	Adipose
CD22	VAV1	Adipose
CCR7	ZMYND15	Adipose
CCR7	SQLE	Adipose
CCR7	SMO	Adipose
CCR7	P2RX5	Adipose
CCR7	MS4A1	Adipose
CCR7	M26056	Adipose
CCR7	ENO3	Adipose
CCR7	DUSP2	Adipose
CCR7	DNAH2	Adipose
CCR7	CD69	Adipose
CCR7	CD3D	Adipose
CCR7	CD22	Adipose
CCR7	CCL5	Adipose
CCR7	BTLA	Adipose
CCR7	BCL11B	Adipose
CCDC88B	VAV1	Adipose
CCDC3	GPD1	Adipose
KIF15	WDHD1	Adipose
KIF15	UHRF1	Adipose
KIF15	TRIM59	Adipose
KIF15	STMN1	Adipose
KIF15	SPAG5	Adipose
KIF15	SMC4	Adipose
KIF15	SHCBP1	Adipose
KIF15	SGOL1	Adipose
KIF15	RAD51	Adipose
KIF15	RACGAP1	Adipose
KIF15	PSRC1	Adipose
KIF15	POLQ	Adipose
KIF15	PLK1	Adipose
KIF15	PIF1	Adipose
KIF15	NUF2	Adipose
KIF15	NDC80	Adipose
KIF15	MMT00082484	Adipose
KIF15	MMT00072461	Adipose
KIF15	MMT00050410	Adipose
KIF15	MMT00046174	Adipose
KIF15	MMT00026218	Adipose
KIF15	MMT00004673	Adipose
KIF15	MKI67	Adipose
KIF15	KIF4A	Adipose
KIF15	FBXO5	Adipose
KIF15	FANCI	Adipose
KIF15	ESCO2	Adipose
KIF15	ERCC6L	Adipose
KIF15	E2F8	Adipose
KIF15	DSCC1	Adipose
KIF15	DBF4	Adipose
KIF15	CLSPN	Adipose
KIF15	CKLF	Adipose
KIF15	CKAP2L	Adipose
KIF15	CENPN	Adipose
KIF15	CENPH	Adipose
KIF15	CENPE	Adipose
KIF15	CDCA8	Adipose
KIF15	CDCA5	Adipose
KIF15	CCNA2	Adipose
KIF15	CASC5	Adipose
KIF15	C9orf100	Adipose
KIF15	BUB1	Adipose
KIF15	BC062251	Adipose
KIF15	AURKB	Adipose
KIF15	AK011410	Adipose
CCDC14	KIF15	Adipose
CCBP2	AKR1C3	Adipose
SFXN1	CCBL2	Adipose
PFKFB1	SLC2A4	Adipose
PFKFB1	OPN3	Adipose
MMT00079923	OPN3	Adipose
KLF15	SLC2A4	Adipose
GRHPR	EPHX2	Adipose
FDX1	AKR1C3	Adipose
CAV2	HIPK2	Adipose
CACNA1D	OPN3	Adipose
CA3	OPN3	Adipose
CA3	AACS	Adipose
C8orf82	SLC2A4	Adipose
C7orf41	SPTBN1	Adipose
C4orf33	AGBL3	Adipose
C20orf72	CKAP2L	Adipose
C20orf24	AKR1C3	Adipose
C1orf172	KRT8	Adipose
MAFG	ZXDC	Adipose
MAFG	THAP11	Adipose
MAFG	SORD	Adipose
MAFG	PRPS2	Adipose
MAFG	PRKCI	Adipose
MAFG	MMT00041468	Adipose
MAFG	MAN1A2	Adipose
MAFG	FLYWCH2	Adipose
MAFG	DUSP16	Adipose
MAFG	DAZAP1	Adipose
MAFG	CXXC1	Adipose
MAFG	CSNK1A1	Adipose
MAFG	AK023565	Adipose
C1orf170	MAFG	Adipose
SOD2	mCT150876	Adipose
SOD2	GPD1	Adipose
SLPI	C19orf59	Adipose
PRG4	C19orf59	Adipose
PILRA	CD2	Adipose
DLST	ZC3H7B	Adipose
DLST	SH2B2	Adipose
DLST	SETD5	Adipose
DLST	PPP3R1	Adipose
DLST	GTF2H4	Adipose
DLST	CEP290	Adipose
DLST	CD151	Adipose
DLST	CCDC71	Adipose
DLST	C8orf82	Adipose
DLST	ADAM15	Adipose
DLST	ACOT11	Adipose
C14orf149	DLST	Adipose
C12orf44	GPD1	Adipose
C12orf39	AOX1	Adipose
C11orf9	KRT8	Adipose
BZW1	BCL3	Adipose
BX456718	CD2	Adipose
BTG2	COL4A1	Adipose
BSCL2	AACS	Adipose
BRD4	MIDN	Adipose
BLNK	CCBL2	Adipose
TOP2A	BIRC5	Adipose
TMEM143	GYS1	Adipose
TK1	EPHX2	Adipose
TK1	BIRC5	Adipose
STMN1	BIRC5	Adipose
SPAG5	U69488	Adipose
SPAG5	TOP2A	Adipose
SPAG5	STMN1	Adipose
SPAG5	SPC24	Adipose
SPAG5	RRM2	Adipose
SPAG5	RACGAP1	Adipose
SPAG5	PRC1	Adipose
SPAG5	PLLP	Adipose
SPAG5	PIF1	Adipose
SPAG5	NUF2	Adipose
SPAG5	NDC80	Adipose
SPAG5	MMT00063372	Adipose
SPAG5	MMT00003410	Adipose
SPAG5	MKI67	Adipose
SPAG5	MELK	Adipose
SPAG5	MCM6	Adipose
SPAG5	LMNB1	Adipose
SPAG5	KIF2C	Adipose
SPAG5	KIF11	Adipose
SPAG5	INCENP	Adipose
SPAG5	H2AFX	Adipose
SPAG5	GEN1	Adipose
SPAG5	FBN2	Adipose
SPAG5	ERCC6L	Adipose
SPAG5	E2F2	Adipose
SPAG5	CENPN	Adipose
SPAG5	CENPF	Adipose
SPAG5	CENPE	Adipose
SPAG5	CDCA8	Adipose
SPAG5	CDCA3	Adipose
SPAG5	CDCA2	Adipose
SPAG5	CDC25C	Adipose
SPAG5	CDC20	Adipose
SPAG5	CCNB2	Adipose
SPAG5	CCNA2	Adipose
SPAG5	CASC5	Adipose
SPAG5	BUB1	Adipose
SPAG5	BRCA1	Adipose
SPAG5	BC062251	Adipose
SPAG5	AURKA	Adipose
SPAG5	ANKRD5	Adipose
SHCBP1	CKAP2L	Adipose
RACGAP1	BIRC5	Adipose
PRC1	CKAP2L	Adipose
NOSTRIN	SLC2A3	Adipose
NCAPG	SPAG5	Adipose
NCAPG	KIF15	Adipose
MKI67	CKAP2L	Adipose
MKI67	BIRC5	Adipose
KIF22	SPAG5	Adipose
FANCI	KBTBD10	Adipose
FANCI	BIRC5	Adipose
CENPE	BIRC5	Adipose
CENPA	COL3A1	Adipose
CDCA8	CKAP2L	Adipose
CDCA8	BIRC5	Adipose
CDCA5	SPAG5	Adipose
CDCA5	BIRC5	Adipose
CDCA3	BIRC5	Adipose
CDC20	CKAP2L	Adipose
CCNB2	BIRC5	Adipose
CCNA2	CKAP2L	Adipose
CCNA2	BIRC5	Adipose
C15orf23	SPTBN1	Adipose
C15orf23	COL3A1	Adipose
BIRC5	UHRF1	Adipose
BIRC5	U69488	Adipose
BIRC5	TPX2	Adipose
BIRC5	TMSB10	Adipose
BIRC5	TMEM143	Adipose
BIRC5	SPAG5	Adipose
BIRC5	SHCBP1	Adipose
BIRC5	SGCE	Adipose
BIRC5	RRM2	Adipose
BIRC5	PRC1	Adipose
BIRC5	PBK	Adipose
BIRC5	NUSAP1	Adipose
BIRC5	NUF2	Adipose
BIRC5	NOSTRIN	Adipose
BIRC5	NDC80	Adipose
BIRC5	NCAPG	Adipose
BIRC5	MMT00082484	Adipose
BIRC5	MMT00068013	Adipose
BIRC5	MMT00044983	Adipose
BIRC5	MMT00003410	Adipose
BIRC5	MMT00000159	Adipose
BIRC5	MMS010035139	Adipose
BIRC5	KIF4A	Adipose
BIRC5	KIF22	Adipose
BIRC5	INCENP	Adipose
BIRC5	HMMR	Adipose
BIRC5	ENSMUST00000056121	Adipose
BIRC5	E2F8	Adipose
BIRC5	DPPA3	Adipose
BIRC5	DBF4	Adipose
BIRC5	CTHRC1	Adipose
BIRC5	CSTB	Adipose
BIRC5	COMP	Adipose
BIRC5	CKAP2L	Adipose
BIRC5	CFD	Adipose
BIRC5	CEP55	Adipose
BIRC5	CENPA	Adipose
BIRC5	CDC20	Adipose
BIRC5	CCDC99	Adipose
BIRC5	C15orf23	Adipose
BIRC5	BRCA1	Adipose
BIRC5	BCAT1	Adipose
BIRC5	BC062251	Adipose
BIRC5	AURKB	Adipose
BIRC5	ASPM	Adipose
BIRC5	ASF1B	Adipose
BIRC5	AK011410	Adipose
SOCS3	BCL3	Adipose
SBNO2	BCL3	Adipose
NR4A1	SLC2A3	Adipose
NFKBIE	BCL3	Adipose
NFIL3	BCL3	Adipose
LRG1	SLC2A3	Adipose
LRG1	COL4A1	Adipose
JUNB	SLC2A3	Adipose
JUNB	BCL3	Adipose
E2F2	CCR7	Adipose
C19orf59	SOD2	Adipose
C19orf59	SERPINB2	Adipose
C19orf59	PILRA	Adipose
C19orf59	NFE2	Adipose
C19orf59	MMT00081212	Adipose
C19orf59	LILRA5	Adipose
C19orf59	F5	Adipose
C19orf59	CD5L	Adipose
C19orf59	APOBEC3A	Adipose
C19orf59	ABHD2	Adipose
BCL2A1	C19orf59	Adipose
TBC1D10C	ZBTB32	Adipose
TBC1D10C	UNC13D	Adipose
TBC1D10C	TNFRSF4	Adipose
TBC1D10C	SEPT1	Adipose
TBC1D10C	S1PR4	Adipose
TBC1D10C	RHOF	Adipose
TBC1D10C	PSTPIP1	Adipose
TBC1D10C	PRIC285	Adipose
TBC1D10C	PDCD1	Adipose
TBC1D10C	MMT00015196	Adipose
TBC1D10C	MMT00005263	Adipose
TBC1D10C	MADD	Adipose
TBC1D10C	LTB	Adipose
TBC1D10C	ITK	Adipose
TBC1D10C	ITGB7	Adipose
TBC1D10C	ITGAL	Adipose
TBC1D10C	IL18R1	Adipose
TBC1D10C	IKZF3	Adipose
TBC1D10C	ICOSLG	Adipose
TBC1D10C	HMHA1	Adipose
TBC1D10C	GRB2	Adipose
TBC1D10C	GFI1	Adipose
TBC1D10C	GALNT6	Adipose
TBC1D10C	CXCR3	Adipose
TBC1D10C	CD27	Adipose
TBC1D10C	CD22	Adipose
TBC1D10C	CD2	Adipose
TBC1D10C	CCDC88C	Adipose
TBC1D10C	BE987053	Adipose
TBC1D10C	ARHGAP4	Adipose
TBC1D10C	AK017754	Adipose
TBC1D10C	AK017233	Adipose
CD2	ZBTB32	Adipose
CD2	UPB1	Adipose
CD2	TRIM59	Adipose
CD2	TRGV9	Adipose
CD2	TRAF3IP3	Adipose
CD2	TRAF1	Adipose
CD2	TCF7	Adipose
CD2	STK4	Adipose
CD2	STAT4	Adipose
CD2	SH2D2A	Adipose
CD2	PTPN22	Adipose
CD2	NLRC3	Adipose
CD2	MMT00069033	Adipose
CD2	LSP1	Adipose
CD2	JAKMIP1	Adipose
CD2	ITGB7	Adipose
CD2	GPR18	Adipose
CD2	GPR171	Adipose
CD2	GMFG	Adipose
CD2	GIMAP6	Adipose
CD2	ENSMUST00000063927	Adipose
CD2	CXCR6	Adipose
CD2	CTLA4	Adipose
CD2	CIITA	Adipose
CD2	CD3G	Adipose
CD2	CD3D	Adipose
CD2	CD27	Adipose
CD2	CD226	Adipose
CD2	CCR7	Adipose
CD2	BE987053	Adipose
CD2	AY007155	Adipose
CD2	ALDH1A2	Adipose
CD2	AL832610	Adipose
BCL11B	TBC1D10C	Adipose
BCL11B	CD2	Adipose
BCKDHA	GYS1	Adipose
BC026496	ITGA11	Adipose
BC024137	AACS	Adipose
BAG2	SHMT1	Adipose
B3GNT8	TKT	Adipose
KBTBD10	XIRP2	Adipose
KBTBD10	VGLL2	Adipose
KBTBD10	TXLNB	Adipose
KBTBD10	TNNC1	Adipose
KBTBD10	TCAP	Adipose
KBTBD10	RYR1	Adipose
KBTBD10	PPP1R3A	Adipose
KBTBD10	NEB	Adipose
KBTBD10	MYPN	Adipose
KBTBD10	MYO18B	Adipose
KBTBD10	MYL2	Adipose
KBTBD10	MYH6	Adipose
KBTBD10	MLF1	Adipose
KBTBD10	LMOD2	Adipose
KBTBD10	KBTBD5	Adipose
KBTBD10	CMYA5	Adipose
KBTBD10	CACNG1	Adipose
KBTBD10	CACNA1S	Adipose
KBTBD10	ACTN2	Adipose
B3GALNT1	KBTBD10	Adipose
AW215442	AKR1C3	Adipose
AV258846	AACS	Adipose
ATPIF1	GYS1	Adipose
COX4I1	UQCRH	Adipose
COX4I1	SLC25A3	Adipose
COX4I1	NDUFS5	Adipose
COX4I1	NDUFB9	Adipose
COX4I1	IDH3G	Adipose
COX4I1	ECH1	Adipose
COX4I1	COX8A	Adipose
COX4I1	ATP5D	Adipose
COX4I1	ATP5B	Adipose
ATP5B	AGPAT2	Adipose
COL4A1	VCL	Adipose
COL4A1	TUBA1A	Adipose
COL4A1	ODZ4	Adipose
COL4A1	ITGA7	Adipose
COL4A1	DUSP10	Adipose
COL4A1	COL6A1	Adipose
COL4A1	COL4A2	Adipose
COL4A1	COL3A1	Adipose
COL4A1	COL15A1	Adipose
COL4A1	AKR1C1	Adipose
COL4A1	AK058002	Adipose
COL4A1	ADAM12	Adipose
ATP1A2	COL4A1	Adipose
COL3A1	WDR86	Adipose
COL3A1	WBP5	Adipose
COL3A1	THY1	Adipose
COL3A1	TAZ	Adipose
COL3A1	SSC5D	Adipose
COL3A1	PPIC	Adipose
COL3A1	POSTN	Adipose
COL3A1	OLFML3	Adipose
COL3A1	NREP	Adipose
COL3A1	MXRA5	Adipose
COL3A1	MFAP5	Adipose
COL3A1	MFAP2	Adipose
COL3A1	METRNL	Adipose
COL3A1	LUM	Adipose
COL3A1	LRRC15	Adipose
COL3A1	LOXL2	Adipose
COL3A1	LNX1	Adipose
COL3A1	LAMA2	Adipose
COL3A1	FSTL1	Adipose
COL3A1	FN1	Adipose
COL3A1	FBN1	Adipose
COL3A1	ELN	Adipose
COL3A1	DPT	Adipose
COL3A1	DCX	Adipose
COL3A1	COL6A3	Adipose
COL3A1	COL6A2	Adipose
COL3A1	COL5A1	Adipose
COL3A1	CLEC11A	Adipose
COL3A1	CDH11	Adipose
COL3A1	BDNF	Adipose
COL3A1	APOD	Adipose
COL3A1	AK020142	Adipose
COL3A1	ADAMTS2	Adipose
COL3A1	ADAMTS12	Adipose
CKAP2L	TPX2	Adipose
CKAP2L	TOP2A	Adipose
CKAP2L	SPAG5	Adipose
CKAP2L	RACGAP1	Adipose
CKAP2L	PLK1	Adipose
CKAP2L	PBK	Adipose
CKAP2L	NET1	Adipose
CKAP2L	NEK2	Adipose
CKAP2L	NEIL3	Adipose
CKAP2L	NCAPG	Adipose
CKAP2L	MMT00004673	Adipose
CKAP2L	MASTL	Adipose
CKAP2L	KNTC1	Adipose
CKAP2L	KIF4A	Adipose
CKAP2L	KIF11	Adipose
CKAP2L	IL10	Adipose
CKAP2L	HMMR	Adipose
CKAP2L	GMNN	Adipose
CKAP2L	DTL	Adipose
CKAP2L	CEP55	Adipose
CKAP2L	CENPI	Adipose
CKAP2L	CENPF	Adipose
CKAP2L	CENPE	Adipose
CKAP2L	CENPA	Adipose
CKAP2L	CDCA5	Adipose
CKAP2L	CCNB2	Adipose
CKAP2L	CASC5	Adipose
CKAP2L	C9orf100	Adipose
CKAP2L	AURKB	Adipose
CKAP2L	AURKA	Adipose
CKAP2L	ASPM	Adipose
CKAP2L	AK086966	Adipose
CKAP2L	AK016764	Adipose
ASPM	COL3A1	Adipose
VAV1	ZNF710	Adipose
VAV1	ZDHHC14	Adipose
VAV1	TNF	Adipose
VAV1	TMEM106A	Adipose
VAV1	TBC1D1	Adipose
VAV1	SPI1	Adipose
VAV1	SOX6	Adipose
VAV1	SMAP2	Adipose
VAV1	SLC16A6	Adipose
VAV1	SIDT1	Adipose
VAV1	SELPLG	Adipose
VAV1	RGS14	Adipose
VAV1	RBM38	Adipose
VAV1	RAB42	Adipose
VAV1	RAB3IL1	Adipose
VAV1	RAB39A	Adipose
VAV1	PSTPIP1	Adipose
VAV1	PLEK	Adipose
VAV1	P2RY6	Adipose
VAV1	NCF4	Adipose
VAV1	NAB2	Adipose
VAV1	MMP27	Adipose
VAV1	MAFB	Adipose
VAV1	LRMP	Adipose
VAV1	LILRB3	Adipose
VAV1	LCP2	Adipose
VAV1	IFITM1	Adipose
VAV1	HCLS1	Adipose
VAV1	GALNT6	Adipose
VAV1	GALNT12	Adipose
VAV1	FYB	Adipose
VAV1	FXYD5	Adipose
VAV1	FPR3	Adipose
VAV1	ESPL1	Adipose
VAV1	ENPP1	Adipose
VAV1	EHD4	Adipose
VAV1	EFNA5	Adipose
VAV1	EFHD2	Adipose
VAV1	ECHDC3	Adipose
VAV1	DOK3	Adipose
VAV1	DDX39A	Adipose
VAV1	DBF4	Adipose
VAV1	CRYBA4	Adipose
VAV1	CORO1A	Adipose
VAV1	CNR2	Adipose
VAV1	CD2	Adipose
VAV1	CCL19	Adipose
VAV1	CARD11	Adipose
VAV1	C1QB	Adipose
VAV1	BLNK	Adipose
VAV1	ATP6V0E2	Adipose
VAV1	ARL11	Adipose
VAV1	ARID5A	Adipose
VAV1	ARHGAP30	Adipose
VAV1	APBB1IP	Adipose
VAV1	AK036897	Adipose
VAV1	AFP	Adipose
ARFGAP2	CHCHD2	Adipose
APOC4	mCT150876	Adipose
APCDD1	OPN3	Adipose
SOX6	GYS1	Adipose
MMT00000549	AOX1	Adipose
EXOC6	SPTBN1	Adipose
DOCK9	SPTBN1	Adipose
DOCK9	AOX1	Adipose
AOC3	PC	Adipose
ANXA6	AOX1	Adipose
ITGA11	WNT2	Adipose
ITGA11	TPPP3	Adipose
ITGA11	TNXB	Adipose
ITGA11	SYTL2	Adipose
ITGA11	SDK1	Adipose
ITGA11	MRGPRG	Adipose
ITGA11	MRC2	Adipose
ITGA11	MMS010038901	Adipose
ITGA11	MAMDC2	Adipose
ITGA11	IRX3	Adipose
ITGA11	FNDC5	Adipose
ITGA11	CORO2B	Adipose
ITGA11	CNGA3	Adipose
ITGA11	AL117454	Adipose
ANTXR1	ITGA11	Adipose
ANKRD35	FGG	Adipose
ANKRD29	CCBL2	Adipose
AMMECR1	AOX1	Adipose
MIDN	ZC3HAV1	Adipose
MIDN	TOMM20	Adipose
MIDN	RIT1	Adipose
MIDN	NFIA	Adipose
MIDN	LRP5	Adipose
MIDN	DNAJC7	Adipose
MIDN	CSTF2T	Adipose
MIDN	CIDEA	Adipose
MIDN	CCDC107	Adipose
MIDN	AP2B1	Adipose
MIDN	AK022379	Adipose
MIDN	AF339772	Adipose
MIDN	AF055018	Adipose
AMBRA1	ZC3H7B	Adipose
AMBRA1	MIDN	Adipose
ALS2CR8	AOX1	Adipose
ALG8	TKT	Adipose
ALDOAP2	GPD1	Adipose
ALDOA	GPD1	Adipose
ALDH6A1	CCBL2	Adipose
GYS1	ZFAT	Adipose
GYS1	VEGFB	Adipose
GYS1	TCF7	Adipose
GYS1	SPECC1	Adipose
GYS1	SLC7A10	Adipose
GYS1	SLC2A4	Adipose
GYS1	SLC29A4	Adipose
GYS1	PTPLAD2	Adipose
GYS1	POLE2	Adipose
GYS1	PEX11A	Adipose
GYS1	PDE4DIP	Adipose
GYS1	PC	Adipose
GYS1	NUCB2	Adipose
GYS1	MMT00063713	Adipose
GYS1	MMT00057790	Adipose
GYS1	MMS010063577	Adipose
GYS1	MLXIPL	Adipose
GYS1	LIPE	Adipose
GYS1	LDHA	Adipose
GYS1	KLHL2	Adipose
GYS1	HPS5	Adipose
GYS1	FN3K	Adipose
GYS1	ENSMUST00000061046	Adipose
GYS1	DTX1	Adipose
GYS1	DOCK6	Adipose
GYS1	CYP46A1	Adipose
GYS1	CHCHD2	Adipose
GYS1	C22orf13	Adipose
GYS1	BCAT2	Adipose
GYS1	ALDH4A1	Adipose
GYS1	AK004929	Adipose
GYS1	AGPAT6	Adipose
GYS1	ADCY6	Adipose
GYS1	AACS	Adipose
AKT2	GYS1	Adipose
PPAP2A	AKR1C3	Adipose
HACL1	OPN3	Adipose
CES1	TKT	Adipose
MECR	SLC39A6	Adipose
MECR	SLC25A19	Adipose
MECR	SLC18A1	Adipose
MECR	REEP6	Adipose
MECR	RDH5	Adipose
MECR	RBMS2	Adipose
MECR	PMM1	Adipose
MECR	PEX14	Adipose
MECR	P2RX6P	Adipose
MECR	ORMDL3	Adipose
MECR	MSRB2	Adipose
MECR	MMT00028156	Adipose
MECR	MMT00005388	Adipose
MECR	MLYCD	Adipose
MECR	MED9	Adipose
MECR	KRT16	Adipose
MECR	HRASLS	Adipose
MECR	HIST1H1C	Adipose
MECR	GDE1	Adipose
MECR	FAH	Adipose
MECR	EPB42	Adipose
MECR	DHRS7B	Adipose
MECR	CHCHD6	Adipose
MECR	C4orf19	Adipose
MECR	BCKDHA	Adipose
MECR	ALAS1	Adipose
MECR	AKAP1	Adipose
MECR	AK2	Adipose
MECR	AK094441	Adipose
MECR	AK013332	Adipose
MECR	ABCD2	Adipose
AKR1C3	XRCC6BP1	Adipose
AKR1C3	UCHL1	Adipose
AKR1C3	TUBB2A	Adipose
AKR1C3	TPX2	Adipose
AKR1C3	TNMD	Adipose
AKR1C3	THY1	Adipose
AKR1C3	SNED1	Adipose
AKR1C3	SGCD	Adipose
AKR1C3	SERPINB2	Adipose
AKR1C3	RGS20	Adipose
AKR1C3	RBP7	Adipose
AKR1C3	KRT16	Adipose
AKR1C3	HSS00060661	Adipose
AKR1C3	HIST1H1C	Adipose
AKR1C3	HACL1	Adipose
AKR1C3	GLRX	Adipose
AKR1C3	CYP11A1	Adipose
AKR1C3	CES1	Adipose
AKR1C3	AKR1C1	Adipose
AKR1C3	AJ421679	Adipose
AKR1C1	MECR	Adipose
PPP3R1	ZC3H7B	Adipose
PPP3R1	UBE2B	Adipose
PPP3R1	UBB	Adipose
PPP3R1	TRIO	Adipose
PPP3R1	THOC2	Adipose
PPP3R1	STAT5B	Adipose
PPP3R1	S100A10	Adipose
PPP3R1	RP11-118H4.2	Adipose
PPP3R1	RND3	Adipose
PPP3R1	RDX	Adipose
PPP3R1	RAB3GAP1	Adipose
PPP3R1	PUF60	Adipose
PPP3R1	PTCH1	Adipose
PPP3R1	NR2C2	Adipose
PPP3R1	GOLM1	Adipose
PPP3R1	FLCN	Adipose
PPP3R1	DDX47	Adipose
PPP3R1	CREBL1	Adipose
PPP3R1	CDKN2AIPNL	Adipose
PPP3R1	C5orf38	Adipose
PPP3R1	BRD4	Adipose
PPP3R1	BMP4	Adipose
PPP3R1	BAZ1B	Adipose
PPP3R1	ATXN2	Adipose
PPP3R1	ARPC1B	Adipose
PPP3R1	AK057150	Adipose
PPP3R1	AI131651	Adipose
AK084413	PPP3R1	Adipose
AK083592	SLC2A4	Adipose
AK057935	SPTBN1	Adipose
AK055386	HIPK2	Adipose
KRT8	WFDC2	Adipose
KRT8	VTN	Adipose
KRT8	TMEM125	Adipose
KRT8	STMN3	Adipose
KRT8	SERINC2	Adipose
KRT8	SCNN1A	Adipose
KRT8	PVT1	Adipose
KRT8	PLEK2	Adipose
KRT8	MMT00077348	Adipose
KRT8	MMT00053346	Adipose
KRT8	MMT00037885	Adipose
KRT8	MMT00013869	Adipose
KRT8	MMT00003545	Adipose
KRT8	MAPK13	Adipose
KRT8	LSR	Adipose
KRT8	KRT6A	Adipose
KRT8	INADL	Adipose
KRT8	GGT1	Adipose
KRT8	FGF18	Adipose
KRT8	ERBB3	Adipose
KRT8	DMKN	Adipose
KRT8	COL17A1	Adipose
KRT8	CDH3	Adipose
KRT8	CDH1	Adipose
KRT8	C10orf107	Adipose
KRT8	AK045112	Adipose
AK052737	KRT8	Adipose
AK030675	HIPK2	Adipose
AK021312	EPHX2	Adipose
TPM3	YIPF7	Adipose
TPM3	UCHL1	Adipose
TPM3	TP53	Adipose
TPM3	TNNT1	Adipose
TPM3	SLC24A6	Adipose
TPM3	SHISA2	Adipose
TPM3	SH3TC1	Adipose
TPM3	PYGM	Adipose
TPM3	PROSC	Adipose
TPM3	NUP188	Adipose
TPM3	MMT00070327	Adipose
TPM3	MMT00063701	Adipose
TPM3	MMT00031407	Adipose
TPM3	FAM129B	Adipose
TPM3	CYBB	Adipose
TPM3	CRELD1	Adipose
TPM3	CCDC59	Adipose
TPM3	BRMS1	Adipose
TPM3	ANKRD28	Adipose
TPM3	ACTB	Adipose
AK017936	TPM3	Adipose
AK016693	FAH	Adipose
AK015057	SPTBN1	Adipose
ZC3H7B	TRAF4	Adipose
ZC3H7B	TPCN2	Adipose
ZC3H7B	TKT	Adipose
ZC3H7B	THOC3	Adipose
ZC3H7B	SURF6	Adipose
ZC3H7B	SH3D19	Adipose
ZC3H7B	SETD5	Adipose
ZC3H7B	SEMA4C	Adipose
ZC3H7B	SDF4	Adipose
ZC3H7B	RNF146	Adipose
ZC3H7B	RAPGEF5	Adipose
ZC3H7B	RAB5C	Adipose
ZC3H7B	PPIH	Adipose
ZC3H7B	OGFOD2	Adipose
ZC3H7B	NFRKB	Adipose
ZC3H7B	MYCBP2	Adipose
ZC3H7B	MMT00049932	Adipose
ZC3H7B	MMT00040396	Adipose
ZC3H7B	MMT00017636	Adipose
ZC3H7B	MIDN	Adipose
ZC3H7B	KIF26A	Adipose
ZC3H7B	JARID1C	Adipose
ZC3H7B	IL17RE	Adipose
ZC3H7B	HNRNPUL1	Adipose
ZC3H7B	HIC2	Adipose
ZC3H7B	GRIPAP1	Adipose
ZC3H7B	GPX3	Adipose
ZC3H7B	ERH	Adipose
ZC3H7B	DNAJC7	Adipose
ZC3H7B	DAAM1	Adipose
ZC3H7B	CYP39A1	Adipose
ZC3H7B	CREBL1	Adipose
ZC3H7B	CLPTM1	Adipose
ZC3H7B	C9orf69	Adipose
ZC3H7B	C20orf121	Adipose
ZC3H7B	ATP6V1B2	Adipose
ZC3H7B	ARHGEF18	Adipose
ZC3H7B	AP1S1	Adipose
ZC3H7B	ANXA6	Adipose
ZC3H7B	AF085833	Adipose
AK013517	ZC3H7B	Adipose
COL4A2	SLC4A3	Adipose
COL4A2	RHOA	Adipose
COL4A2	PRKCDBP	Adipose
COL4A2	MYL6	Adipose
COL4A2	MMT00075312	Adipose
COL4A2	MMT00011560	Adipose
COL4A2	M17790	Adipose
COL4A2	LEPRE1	Adipose
COL4A2	ITGA7	Adipose
COL4A2	GPR56	Adipose
COL4A2	DMPK	Adipose
COL4A2	DENND2D	Adipose
COL4A2	CRYAB	Adipose
COL4A2	COL5A1	Adipose
COL4A2	COL18A1	Adipose
COL4A2	C10orf57	Adipose
COL4A2	ANGPTL4	Adipose
AK013028	COL4A2	Adipose
AK012065	SHMT1	Adipose
AK011524	HIPK2	Adipose
AK009071	EPHX2	Adipose
AK007335	AACS	Adipose
AK004786	AGPAT2	Adipose
AK003497	OPN3	Adipose
AK003497	FAH	Adipose
AK003497	AACS	Adipose
AK003352	SLC2A3	Adipose
AGXT2L2	TKT	Adipose
TMEM120A	AGPAT2	Adipose
THRSP	DHRS7	Adipose
SLC25A35	AGPAT2	Adipose
SLC25A10	HIPK2	Adipose
SLC25A10	GPD1	Adipose
SLC25A10	AGPAT2	Adipose
SHMT1	SERPINF1	Adipose
SHMT1	PPP1R3G	Adipose
SHMT1	MMT00033582	Adipose
SHMT1	C10orf107	Adipose
SHMT1	BCL2L10	Adipose
SHMT1	B4GALNT4	Adipose
SHMT1	ACOT4	Adipose
PPP1R1A	PC	Adipose
PPP1R1A	GPD1	Adipose
LPIN1	AACS	Adipose
GYS2	GPD1	Adipose
FASN	TKT	Adipose
FASN	AGPAT2	Adipose
FASN	AACS	Adipose
FAH	SNRPN	Adipose
FAH	QDPR	Adipose
FAH	PAK1	Adipose
FAH	NTRK2	Adipose
FAH	MMT00064196	Adipose
FAH	ME3	Adipose
FAH	KLHL13	Adipose
FAH	KCNB1	Adipose
FAH	ICAM3	Adipose
FAH	hCT401145.3	Adipose
FAH	hCT1842078.2	Adipose
FAH	GRTP1	Adipose
FAH	GNAI1	Adipose
FAH	DGAT1	Adipose
FAH	CKB	Adipose
FAH	BLCAP	Adipose
FAH	APBB1	Adipose
FAH	AK010344	Adipose
FAH	ACSF2	Adipose
ENST00000298211	MECR	Adipose
DGAT2	AGPAT2	Adipose
CHCHD2	SYT12	Adipose
CHCHD2	SREBF1	Adipose
CHCHD2	RASD1	Adipose
CHCHD2	MMT00080930	Adipose
AK003841	AGBL3	Adipose
SPTBN1	TSPAN12	Adipose
SPTBN1	SYNPO2	Adipose
SPTBN1	PTCHD4	Adipose
SPTBN1	MYO1B	Adipose
SPTBN1	MYCBP2	Adipose
SPTBN1	MMT00060856	Adipose
SPTBN1	MMT00041468	Adipose
SPTBN1	MMT00026705	Adipose
SPTBN1	MMT00007332	Adipose
SPTBN1	MMP3	Adipose
SPTBN1	FZD4	Adipose
SPTBN1	FAM190B	Adipose
SPTBN1	EPN2	Adipose
SPTBN1	CPEB4	Adipose
SPTBN1	C15orf52	Adipose
SPTBN1	AK011855	Adipose
SPTBN1	AK009157	Adipose
SPTBN1	AI482473	Adipose
AFF1	SPTBN1	Adipose
AF088024	CCBL2	Adipose
OPN3	SLC1A3	Adipose
OPN3	PDE3B	Adipose
OPN3	NXNL1	Adipose
OPN3	NRIP1	Adipose
OPN3	MMT00081043	Adipose
OPN3	MMT00022878	Adipose
OPN3	MMT00019316	Adipose
OPN3	MC2R	Adipose
OPN3	KLHL2	Adipose
OPN3	KIF1A	Adipose
OPN3	HEXB	Adipose
OPN3	GNAI1	Adipose
OPN3	FAM217A	Adipose
OPN3	ESR1	Adipose
OPN3	EPHX2	Adipose
OPN3	DGAT1	Adipose
OPN3	CPA3	Adipose
OPN3	CLDN22	Adipose
OPN3	CHST1	Adipose
OPN3	CACHD1	Adipose
OPN3	C14orf132	Adipose
OPN3	BC006049	Adipose
OPN3	ATP1A4	Adipose
OPN3	ADIPOQ	Adipose
OPN3	ACVR1C	Adipose
ADRB3	OPN3	Adipose
ADORA2B	SLC2A4	Adipose
AGBL3	TUBB2A	Adipose
AGBL3	TTPA	Adipose
AGBL3	RASSF7	Adipose
AGBL3	PHYHD1	Adipose
AGBL3	PDE1A	Adipose
AGBL3	NAP1L3	Adipose
AGBL3	MMT00049044	Adipose
AGBL3	MMT00023895	Adipose
AGBL3	IVNS1ABP	Adipose
AGBL3	ITPK1	Adipose
AGBL3	HEATR6	Adipose
AGBL3	GPT2	Adipose
AGBL3	DUSP9	Adipose
AGBL3	DHCR7	Adipose
AGBL3	CRLS1	Adipose
AGBL3	CCT6B	Adipose
AGBL3	CACNA2D2	Adipose
AGBL3	C1orf182	Adipose
AGBL3	BHLHB9	Adipose
AGBL3	BB264901	Adipose
AGBL3	AK023536	Adipose
AGBL3	AK015999	Adipose
AGBL3	AK005758	Adipose
ADCYAP1R1	AGBL3	Adipose
SLC2A4	TIMP1	Adipose
SLC2A4	SLC25A23	Adipose
SLC2A4	SFXN1	Adipose
SLC2A4	RXRG	Adipose
SLC2A4	RGS2	Adipose
SLC2A4	PNLDC1	Adipose
SLC2A4	PCK1	Adipose
SLC2A4	NNAT	Adipose
SLC2A4	MMT00073138	Adipose
SLC2A4	MMT00023286	Adipose
SLC2A4	MMT00010150	Adipose
SLC2A4	LRRC20	Adipose
SLC2A4	HK2	Adipose
SLC2A4	CUX2	Adipose
SLC2A4	CSAD	Adipose
SLC2A4	CHST1	Adipose
SLC2A4	CHCHD2	Adipose
SLC2A4	CFD	Adipose
SLC2A4	CAMK2N2	Adipose
SLC2A4	CALCA	Adipose
SLC2A4	C20orf27	Adipose
SLC2A4	BC064115	Adipose
SLC2A4	ALDH4A1	Adipose
SLC2A4	ADHFE1	Adipose
SLC2A4	AATK	Adipose
ADCY6	SLC2A4	Adipose
ADCY6	EPHX2	Adipose
BCL3	ZSWIM4	Adipose
BCL3	ZC3H12A	Adipose
BCL3	X70058	Adipose
BCL3	UBASH3B	Adipose
BCL3	TNFAIP2	Adipose
BCL3	TIMELESS	Adipose
BCL3	SLC7A1	Adipose
BCL3	SLC2A3	Adipose
BCL3	SH2B2	Adipose
BCL3	SELE	Adipose
BCL3	RRAD	Adipose
BCL3	RGS16	Adipose
BCL3	PPM1J	Adipose
BCL3	NR4A1	Adipose
BCL3	mCT157110	Adipose
BCL3	MAP3K14	Adipose
BCL3	LRRC25	Adipose
BCL3	LRG1	Adipose
BCL3	LDLR	Adipose
BCL3	IER2	Adipose
BCL3	HHEX	Adipose
BCL3	hCT2325464	Adipose
BCL3	GRRP1	Adipose
BCL3	FOSB	Adipose
BCL3	E2F2	Adipose
BCL3	DUSP4	Adipose
BCL3	CXCL10	Adipose
BCL3	ARL4A	Adipose
BCL3	ARID5A	Adipose
BCL3	ARF6	Adipose
BCL3	ALDH1A1	Adipose
BCL3	AK012356	Adipose
ADAMTS4	BCL3	Adipose
SLC2A3	TNFRSF10D	Adipose
SLC2A3	TGFA	Adipose
SLC2A3	SOD2	Adipose
SLC2A3	SLC2A14	Adipose
SLC2A3	SAA2	Adipose
SLC2A3	RAB38	Adipose
SLC2A3	MT2A	Adipose
SLC2A3	MMT00059034	Adipose
SLC2A3	M17790	Adipose
SLC2A3	LIPF	Adipose
SLC2A3	KCNJ8	Adipose
SLC2A3	KCNJ2	Adipose
SLC2A3	KCNE1L	Adipose
SLC2A3	HPR	Adipose
SLC2A3	GPR35	Adipose
ADAM8	SLC2A3	Adipose
ACSM3	CCBL2	Adipose
GPD1	TSPAN18	Adipose
GPD1	SLC36A2	Adipose
GPD1	SLC25A1	Adipose
GPD1	RNASEL	Adipose
GPD1	RIMS4	Adipose
GPD1	PRKACA	Adipose
GPD1	PPP1R3D	Adipose
GPD1	PPP1R3B	Adipose
GPD1	PLA2G4A	Adipose
GPD1	PGD	Adipose
GPD1	ODF3L1	Adipose
GPD1	NDUFV1	Adipose
GPD1	MMT00069731	Adipose
GPD1	MMT00044471	Adipose
GPD1	MMT00040716	Adipose
GPD1	LPPR3	Adipose
GPD1	LCE1D	Adipose
GPD1	IGSF21	Adipose
GPD1	IDH3A	Adipose
GPD1	HSPB7	Adipose
GPD1	hCT1842078.2	Adipose
GPD1	GYG2	Adipose
GPD1	FASN	Adipose
GPD1	C9orf16	Adipose
GPD1	C8orf34	Adipose
GPD1	C20orf27	Adipose
GPD1	C11orf94	Adipose
GPD1	C11orf86	Adipose
GPD1	ASPH	Adipose
GPD1	ANXA2	Adipose
GPD1	AK024534	Adipose
GPD1	AGPAT2	Adipose
GPD1	AF007147	Adipose
GPD1	ADIPOQ	Adipose
GPD1	ACSL1	Adipose
AGPAT2	TINAG	Adipose
AGPAT2	THRSP	Adipose
AGPAT2	THBS1	Adipose
AGPAT2	SREBF1	Adipose
AGPAT2	SLC25A51	Adipose
AGPAT2	SHMT1	Adipose
AGPAT2	SBK1	Adipose
AGPAT2	RNASEL	Adipose
AGPAT2	REEP6	Adipose
AGPAT2	PPP2R2B	Adipose
AGPAT2	PPP1R3B	Adipose
AGPAT2	PPP1R1A	Adipose
AGPAT2	PPIF	Adipose
AGPAT2	PNPLA3	Adipose
AGPAT2	PMM1	Adipose
AGPAT2	NQO2	Adipose
AGPAT2	MMT00054709	Adipose
AGPAT2	MMT00050502	Adipose
AGPAT2	MMT00024444	Adipose
AGPAT2	LPIN1	Adipose
AGPAT2	KLK10	Adipose
AGPAT2	INSIG1	Adipose
AGPAT2	hCT1640129.3	Adipose
AGPAT2	GYS2	Adipose
AGPAT2	GPR109A	Adipose
AGPAT2	GPI	Adipose
AGPAT2	FAH	Adipose
AGPAT2	ENTPD6	Adipose
AGPAT2	ENST00000298211	Adipose
AGPAT2	DDIT4	Adipose
AGPAT2	CLSTN3	Adipose
AGPAT2	CHCHD2	Adipose
AGPAT2	C14orf180	Adipose
AGPAT2	C11orf94	Adipose
AGPAT2	ALAS1	Adipose
AGPAT2	ALAD	Adipose
AGPAT2	ADORA1	Adipose
AGPAT2	ACSL1	Adipose
PC	VEGFB	Adipose
PC	VEGFA	Adipose
PC	UQCRC1	Adipose
PC	UNC84B	Adipose
PC	TP53INP2	Adipose
PC	TNIP1	Adipose
PC	THRSP	Adipose
PC	STAT5A	Adipose
PC	SLC7A5	Adipose
PC	SLC2A4	Adipose
PC	SERPING1	Adipose
PC	SELENBP1	Adipose
PC	SCRN2	Adipose
PC	RIMS4	Adipose
PC	PPP2R5A	Adipose
PC	PPP1R3E	Adipose
PC	POR	Adipose
PC	POM121C	Adipose
PC	OPN3	Adipose
PC	NUDT18	Adipose
PC	NOL3	Adipose
PC	MOCS1	Adipose
PC	MMT00036295	Adipose
PC	MMT00009291	Adipose
PC	M16357	Adipose
PC	KIAA0427	Adipose
PC	KCNE1L	Adipose
PC	GPR146	Adipose
PC	GDPD5	Adipose
PC	GCAT	Adipose
PC	FASN	Adipose
PC	ECHDC3	Adipose
PC	DTX1	Adipose
PC	DHCR24	Adipose
PC	DAB2IP	Adipose
PC	CNNM2	Adipose
PC	CLYBL	Adipose
PC	CHAC1	Adipose
PC	CABLES1	Adipose
PC	CABC1	Adipose
PC	C14orf180	Adipose
PC	C10orf65	Adipose
PC	BSCL2	Adipose
PC	AV258846	Adipose
PC	ATP5B	Adipose
PC	ALDH4A1	Adipose
PC	AK004932	Adipose
PC	AIFM2	Adipose
PC	ACSS2	Adipose
PC	ACSF3	Adipose
PC	ACACB	Adipose
PC	AACS	Adipose
ACP5	PC	Adipose
EPHX2	TRIB3	Adipose
EPHX2	SUCLA2	Adipose
EPHX2	SMG9	Adipose
EPHX2	OXA1L	Adipose
EPHX2	NRG4	Adipose
EPHX2	MSRA	Adipose
EPHX2	MMT00082445	Adipose
EPHX2	MMP14	Adipose
EPHX2	FAM213A	Adipose
EPHX2	EBF2	Adipose
EPHX2	CYP2E1	Adipose
EPHX2	ADAM2	Adipose
EPHX2	ACOX1	Adipose
EPHX2	ACAD11	Adipose
EPHX2	ACAA1	Adipose
ACOX1	AOX1	Adipose
ACO2	TKT	Adipose
TKT	TUBA4A	Adipose
TKT	TRAF4	Adipose
TKT	SVEP1	Adipose
TKT	PTGES	Adipose
TKT	POMT1	Adipose
TKT	OAZ2	Adipose
TKT	MMT00016592	Adipose
TKT	HEPACAM	Adipose
TKT	GNAI2	Adipose
TKT	DHRS7	Adipose
TKT	ANKRD35	Adipose
TKT	AK085591	Adipose
TKT	ADCY10	Adipose
TKT	ACLY	Adipose
DHRS7	PRKACA	Adipose
DHRS7	PDE4DIP	Adipose
DHRS7	NUDT7	Adipose
DHRS7	MSC	Adipose
DHRS7	HMGCS2	Adipose
DHRS7	GNAS	Adipose
DHRS7	GCAT	Adipose
DHRS7	GALE	Adipose
DHRS7	AMDHD1	Adipose
DHRS7	ACBD4	Adipose
DHRS7	ABCG1	Adipose
ACLY	DHRS7	Adipose
ACAT2	AACS	Adipose
CCBL2	ZNF313	Adipose
CCBL2	TTC8	Adipose
CCBL2	TST	Adipose
CCBL2	TRIM2	Adipose
CCBL2	TLN1	Adipose
CCBL2	THRSP	Adipose
CCBL2	TAOK3	Adipose
CCBL2	STAT5B	Adipose
CCBL2	SFXN3	Adipose
CCBL2	RPL10	Adipose
CCBL2	RHBG	Adipose
CCBL2	PXMP2	Adipose
CCBL2	PTPN4	Adipose
CCBL2	PTPLA	Adipose
CCBL2	PRODH	Adipose
CCBL2	PON1	Adipose
CCBL2	PLXND1	Adipose
CCBL2	PFKFB1	Adipose
CCBL2	PDS5B	Adipose
CCBL2	PDGFC	Adipose
CCBL2	PCOLCE	Adipose
CCBL2	OSBPL1A	Adipose
CCBL2	MMT00081816	Adipose
CCBL2	MMT00079923	Adipose
CCBL2	MMT00063568	Adipose
CCBL2	MMT00024998	Adipose
CCBL2	MMT00000549	Adipose
CCBL2	MDH1	Adipose
CCBL2	mCT174614	Adipose
CCBL2	MCCC2	Adipose
CCBL2	MAFG	Adipose
CCBL2	MACROD2	Adipose
CCBL2	KLF15	Adipose
CCBL2	KDSR	Adipose
CCBL2	IMMP2L	Adipose
CCBL2	HSD17B10	Adipose
CCBL2	HNRNPH1	Adipose
CCBL2	GSK3B	Adipose
CCBL2	GSG1	Adipose
CCBL2	GRHPR	Adipose
CCBL2	GPAM	Adipose
CCBL2	GDE1	Adipose
CCBL2	GCAT	Adipose
CCBL2	FIGN	Adipose
CCBL2	FDX1	Adipose
CCBL2	FAM214A	Adipose
CCBL2	FAM110B	Adipose
CCBL2	DDT	Adipose
CCBL2	CYP2F1	Adipose
CCBL2	CSRP1	Adipose
CCBL2	CSNK1A1	Adipose
CCBL2	CSF2RA	Adipose
CCBL2	CRLS1	Adipose
CCBL2	CDO1	Adipose
CCBL2	CCDC124	Adipose
CCBL2	CA3	Adipose
CCBL2	C7orf10	Adipose
CCBL2	BRWD2	Adipose
CCBL2	BB483938	Adipose
CCBL2	ATP8A1	Adipose
CCBL2	ASNS	Adipose
CCBL2	AMY1A	Adipose
CCBL2	AK020576	Adipose
CCBL2	AK009639	Adipose
CCBL2	ADHFE1	Adipose
CCBL2	ACADSB	Adipose
ACAT1	CCBL2	Adipose
ACAD11	AOX1	Adipose
HIPK2	YWHAB	Adipose
HIPK2	WWTR1	Adipose
HIPK2	WASF3	Adipose
HIPK2	TYSND1	Adipose
HIPK2	TRPV1	Adipose
HIPK2	TMEM98	Adipose
HIPK2	SPTBN1	Adipose
HIPK2	SPTA1	Adipose
HIPK2	SPCS3	Adipose
HIPK2	SLC7A10	Adipose
HIPK2	PRICKLE2	Adipose
HIPK2	PLLP	Adipose
HIPK2	PLAC8	Adipose
HIPK2	PCP4L1	Adipose
HIPK2	OLFM1	Adipose
HIPK2	NOTCH4	Adipose
HIPK2	NNMT	Adipose
HIPK2	NMNAT2	Adipose
HIPK2	NLGN4X	Adipose
HIPK2	NGF	Adipose
HIPK2	MTHFD2	Adipose
HIPK2	MMT00079947	Adipose
HIPK2	MMT00033874	Adipose
HIPK2	MMT00033582	Adipose
HIPK2	MMT00024432	Adipose
HIPK2	MEGF10	Adipose
HIPK2	mCT184290	Adipose
HIPK2	mCT146825	Adipose
HIPK2	KIF26A	Adipose
HIPK2	EPHB2	Adipose
HIPK2	DST	Adipose
HIPK2	CYP1A1	Adipose
HIPK2	CPNE2	Adipose
HIPK2	CD1D	Adipose
HIPK2	CA1	Adipose
HIPK2	C5orf62	Adipose
HIPK2	BCL2	Adipose
HIPK2	AK3	Adipose
HIPK2	AK084893	Adipose
HIPK2	AK032775	Adipose
HIPK2	AK020893	Adipose
HIPK2	AK019674	Adipose
HIPK2	ACBD4	Adipose
ABLIM3	HIPK2	Adipose
mCT150876	TNFRSF12A	Adipose
mCT150876	TCL1A	Adipose
mCT150876	MMT00046050	Adipose
mCT150876	LRRC4	Adipose
mCT150876	ACSL5	Adipose
ABHD5	mCT150876	Adipose
AOX1	TRIM24	Adipose
AOX1	SOX6	Adipose
AOX1	SH3BGRL3	Adipose
AOX1	RIC3	Adipose
AOX1	PHLPPL	Adipose
AOX1	OPTN	Adipose
AOX1	NRCAM	Adipose
AOX1	NGEF	Adipose
AOX1	MID2	Adipose
AOX1	LAMB1	Adipose
AOX1	GCAT	Adipose
AOX1	FRY	Adipose
AOX1	EXOC6	Adipose
AOX1	EBF1	Adipose
AOX1	CHST10	Adipose
AOX1	BTNL9	Adipose
AOX1	BDNF	Adipose
AOX1	ART3	Adipose
ABCD2	AOX1	Adipose
FGG	SFRP5	Adipose
FGG	MMT00036340	Adipose
FGG	MAT1A	Adipose
FGG	ITIH4	Adipose
FGG	FGL1	Adipose
FGG	FGA	Adipose
FGG	FETUB	Adipose
FGG	CYP2C9	Adipose
[truncated: 23,317 more rows]
