# Supplementary material for: Integrative Genomics Analysis Unravels Tissue-Specific Pathways, Networks, and Key Regulators of Blood Pressure Regulation
Source: Front Cardiovasc Med. 2019 Mar 12;6:21. doi: 10.3389/fcvm.2019.00021 (PMC6423920; doi:10.3389/fcvm.2019.00021)
Supplement: Supplementary file 7 [file Table_7.XLSX]

## Sheet: Table S7
Supplemental Table S7. Common susceptibility genes between BP traits and Hypertension/CAD candiate Genes. The SNP-to-Gene mappings are based on eQTLs, ENCODE, and Chromosome distance. Only the loci with GWAS P<1.0E-5 were included in the table.
SNPs	BP Traits	Diseases	Genes	GWAS P (-log10) for BP Traits in ICBP	GWAS P (-log10) for Diseases	SNP-to-Gene Sources
rs1902859	SBP	Hypertension	PRDM8	7.66354	17.0969	Distance
rs1902859	SBP	Hypertension	FGF5	7.66354	17.0969	Distance
rs6015450	SBP	Hypertension	C20orf174	7.01457	13.3979	Distance
rs6015450	SBP	Hypertension	CTSZ	7.01457	13.3979	eSNP_Blood
rs6015450	SBP	Hypertension	ZNF831	7.01457	13.3979	ENCODE
rs4409766	SBP	Hypertension	CNNM2	8.8041	12.1549	ENCODE, eSNP_Brain
rs4409766	SBP	Hypertension	AL358790.22-2	8.8041	12.1549	Distance
rs4409766	SBP	Hypertension	AS3MT	8.8041	12.1549	Distance, ENCODE, eSNP_Adipose, Adrenal_Gland
rs4409766	SBP	Hypertension	C10orf32	8.8041	12.1549	Distance, ENCODE, eSNP_Blood
rs4409766	SBP	Hypertension	ARL3	8.8041	12.1549	eSNP_Blood
rs4409766	SBP	Hypertension	NT5C2	8.8041	12.1549	eSNP_Adipose, eSNP_Blood, Testis
rs4409766	SBP	Hypertension	WBP1L	8.8041	12.1549	ENCODE, Thyroid
rs4409766	SBP	Hypertension	C10orf26	8.8041	12.1549	Distance, eSNP_Adipose, eSNP_Blood, eSNP_Brain
rs4409766	SBP	Hypertension	TMEM180	8.8041	12.1549	eSNP_Adipose
rs4409766	SBP	Hypertension	CYP17A1-AS1	8.8041	12.1549	Testis
rs4409766	SBP	Hypertension	C10orf77	8.8041	12.1549	ENCODE
rs4409766	SBP	Hypertension	C10orf32-AS3MT	8.8041	12.1549	ENCODE
rs4409766	SBP	Hypertension	MARCKSL1P1	8.8041	12.1549	Adipose_Subcutaneous, Esophagus_Mucosa
rs4409766	SBP	Hypertension	MIR1307	8.8041	12.1549	Cells_Transformed_fibroblasts, Muscle_Skeletal
rs4409766	SBP	Hypertension	CYP17A1	8.8041	12.1549	Distance, ENCODE
rs4409766	SBP	Hypertension	SFXN2	8.8041	12.1549	eSNP_Blood
rs4409766	SBP	Hypertension	USMG5	8.8041	12.1549	ENCODE
rs2681472	SBP	Hypertension	ATP2B1	11.8794	10.699	Distance, eSNP_Adipose, eSNP_Blood, eSNP_Brain, Artery_Tibial
rs2681472	SBP	Hypertension	RP11-981P6.1	11.8794	10.699	Thyroid
rs2681472	SBP	Hypertension	WDR51B	11.8794	10.699	eSNP_Blood
rs2681472	SBP	Hypertension	GALNT4	11.8794	10.699	eSNP_Adipose, eSNP_Brain, eSNP_Liver
rs633185	SBP	Hypertension	ARHGAP42	7.2815	10.301	Artery_Aorta, Artery_Coronary, Artery_Tibial
rs633185	SBP	Hypertension	TMEM133	7.2815	10.301	Artery_Aorta, Artery_Coronary, Artery_Tibial
rs805303	SBP	Hypertension	CYP21A2	5.89279	10	Adipose_Subcutaneous
rs805303	SBP	Hypertension	HCG27	5.89279	10	eSNP_Adipose
rs805303	SBP	Hypertension	AF147444	5.89279	10	eSNP_Adipose
rs805303	SBP	Hypertension	AIF1	5.89279	10	Distance, eSNP_Blood, eSNP_lymphoblastoid
rs805303	SBP	Hypertension	CSNK2B	5.89279	10	Distance, eSNP_Adipose, eSNP_Brain, eSNP_Liver
rs805303	SBP	Hypertension	D83543	5.89279	10	eSNP_Adipose
rs805303	SBP	Hypertension	MSH5	5.89279	10	eSNP_Adipose
rs805303	SBP	Hypertension	BAT4	5.89279	10	Distance, eSNP_Brain
rs805303	SBP	Hypertension	C4A	5.89279	10	Muscle_Skeletal
rs805303	SBP	Hypertension	LY6G5C	5.89279	10	Distance, eSNP_Adipose, eSNP_Blood, eSNP_Brain, Adipose_Subcutaneous, Adipose_Visceral_Omentum, Artery_Aorta, Brain_Anterior_cingulate_cortex_BA24, Brain_Caudate_basal_ganglia, Brain_Cerebellar_Hemisphere, Brain_Cerebellum, Brain_Nucleus_accumbens_basal_ganglia, Brain_Putamen_basal_ganglia, Esophagus_Mucosa, Esophagus_Muscularis, Lung, Muscle_Skeletal, Nerve_Tibial, Skin_Sun_Exposed_Lower_leg, Sp…
rs805303	SBP	Hypertension	GPANK1	5.89279	10	eSNP_Skel_Muscle, Muscle_Skeletal
rs805303	SBP	Hypertension	AK055022	5.89279	10	eSNP_Brain
rs805303	SBP	Hypertension	BAG6	5.89279	10	Artery_Aorta, Artery_Tibial
rs805303	SBP	Hypertension	HLA-DRB5	5.89279	10	Adipose_Subcutaneous, Esophagus_Mucosa, Heart_Left_Ventricle, Lung, Muscle_Skeletal, Skin_Sun_Exposed_Lower_leg, Thyroid, Whole_Blood
rs805303	SBP	Hypertension	HLA-DQA1	5.89279	10	eSNP_Adipose
rs805303	SBP	Hypertension	DDAH2	5.89279	10	Cells_Transformed_fibroblasts, Lung
rs805303	SBP	Hypertension	HCP5	5.89279	10	eSNP_Blood
rs805303	SBP	Hypertension	C4B	5.89279	10	Whole_Blood
rs805303	SBP	Hypertension	BAT5	5.89279	10	Distance
rs805303	SBP	Hypertension	HLA-DQB1	5.89279	10	eSNP_Adipose
rs805303	SBP	Hypertension	HLA-DRB1	5.89279	10	Esophagus_Mucosa
rs805303	SBP	Hypertension	BAT2	5.89279	10	Distance, eSNP_Adipose
rs805303	SBP	Hypertension	C6orf47	5.89279	10	Distance
rs805303	SBP	Hypertension	APOM	5.89279	10	Distance, eSNP_Adipose
rs805303	SBP	Hypertension	LY6G6C	5.89279	10	Esophagus_Mucosa
rs805303	SBP	Hypertension	HSPA1B	5.89279	10	eSNP_Blood
rs805303	SBP	Hypertension	CCHCR1	5.89279	10	Colon_Transverse
rs805303	SBP	Hypertension	BAT3	5.89279	10	Distance
rs1173771	SBP	Hypertension	NPR3	6.84466	9.52288	Distance, ENCODE, Lung, Nerve_Tibial
rs1173771	SBP	Hypertension	C5orf23	6.84466	9.52288	Distance
rs10745332	SBP	Hypertension	RP4-671G15.2	5.01055	8.52288	Nerve_Tibial
rs10745332	SBP	Hypertension	CAPZA1	5.01055	8.52288	Distance, eSNP_lymphoblastoid, Nerve_Tibial
rs10745332	SBP	Hypertension	ST7L	5.01055	8.52288	Distance, Artery_Aorta, Cells_Transformed_fibroblasts, Heart_Left_Ventricle, Lung, Nerve_Tibial, Testis, Thyroid
rs10745332	SBP	Hypertension	MOV10	5.01055	8.52288	Distance
rs10745332	SBP	Hypertension	RHOC	5.01055	8.52288	eSNP_Blood
rs932764	SBP	Hypertension	PLCE1	6.61261	8.04576	Distance
rs17249754	SBP	Hypertension	RP11-981P6.1	12.0119	7.69897	Thyroid
rs17249754	SBP	Hypertension	ATP2B1	12.0119	7.69897	Distance, Artery_Tibial
rs17249754	SBP	Hypertension	WDR51B	12.0119	7.69897	eSNP_Blood
rs11014166	SBP	Hypertension	CACNB2	5.2644	7.22185	Distance, Thyroid
rs4373814	SBP	Hypertension	CACNB2	6.03245	7.04576	Distance
rs16982520	SBP	Hypertension	C20orf174	6.92082	6.69897	Distance
rs16982520	SBP	Hypertension	CTSZ	6.92082	6.69897	eSNP_Blood
rs2932538	SBP	Hypertension	ST7L	5.56543	6.52288	Adipose_Subcutaneous, Artery_Aorta, Cells_Transformed_fibroblasts, Esophagus_Muscularis, Heart_Left_Ventricle, Lung, Nerve_Tibial, Testis, Thyroid
rs2932538	SBP	Hypertension	RP4-671G15.2	5.56543	6.52288	Brain_Cerebellum, Brain_Cortex, Nerve_Tibial
rs2932538	SBP	Hypertension	CAPZA1	5.56543	6.52288	Distance, ENCODE, eSNP_lymphoblastoid, Nerve_Tibial
rs2932538	SBP	Hypertension	FAM19A3	5.56543	6.52288	Distance, ENCODE
rs2932538	SBP	Hypertension	PPM1J	5.56543	6.52288	Distance, ENCODE
rs2932538	SBP	Hypertension	RHOC	5.56543	6.52288	Distance, ENCODE, eSNP_Blood
rs2932538	SBP	Hypertension	MOV10	5.56543	6.52288	Distance, ENCODE
rs13107325	SBP	Hypertension	SLC39A8	6.59007	6.30103	Distance, eSNP_Liver
rs2521501	SBP	Hypertension	HDDC3	6.91364	6.1549	Distance
rs2521501	SBP	Hypertension	FES	6.91364	6.1549	Distance, eSNP_Blood, eSNP_lymphoblastoid, Adipose_Subcutaneous, Adipose_Visceral_Omentum, Artery_Aorta, Artery_Tibial, Breast_Mammary_Tissue, Cells_Transformed_fibroblasts, Lung, Nerve_Tibial, Pancreas, Skin_Sun_Exposed_Lower_leg, Thyroid
rs2521501	SBP	Hypertension	MAN2A2	6.91364	6.1549	Distance, eSNP_Blood
rs2521501	SBP	Hypertension	FURIN	6.91364	6.1549	Distance, eSNP_Blood, Esophagus_Mucosa
rs2521501	SBP	Hypertension	RCCD1	6.91364	6.1549	eSNP_Blood
rs2521501	SBP	Hypertension	UNC45A	6.91364	6.1549	Distance, eSNP_Blood
rs653178	SBP	CAD	TCTN1	5.52288	10.5469	eSNP_HAEC
rs653178	SBP	CAD	SH2B3	5.52288	10.5469	eSNP_Blood
rs653178	SBP	CAD	AL049919	5.52288	10.5469	eSNP_Brain
rs653178	SBP	CAD	ATXN2	5.52288	10.5469	Distance, eSNP_Blood
rs653178	SBP	CAD	BRAP	5.52288	10.5469	eSNP_HAEC
rs653178	SBP	CAD	MAPKAPK5	5.52288	10.5469	eSNP_HAEC
rs653178	SBP	CAD	ALDH2	5.52288	10.5469	eSNP_Blood, Skin_Sun_Exposed_Lower_leg
rs10774625	SBP	CAD	ATXN2	7.37675	10.2932	Distance
rs10774625	SBP	CAD	SH2B3	7.37675	10.2932	Distance, eSNP_Blood
rs10774625	SBP	CAD	ALDH2	7.37675	10.2932	Skin_Sun_Exposed_Lower_leg
rs2681472	SBP	CAD	ATP2B1	8.40894	10.2097	Distance, eSNP_Adipose, eSNP_Blood, eSNP_Brain, Artery_Tibial
rs2681472	SBP	CAD	WDR51B	8.40894	10.2097	eSNP_Blood
rs2681472	SBP	CAD	GALNT4	8.40894	10.2097	eSNP_Adipose, eSNP_Brain, eSNP_Liver
rs4766578	SBP	CAD	SH2B3	7.37675	10.1947	Distance, eSNP_Blood
rs4766578	SBP	CAD	ALDH2	7.37675	10.1947	Skin_Sun_Exposed_Lower_leg
rs4766578	SBP	CAD	ATXN2	7.37675	10.1947	Distance
rs2681492	SBP	CAD	GALNT4	7.21325	10.0691	eSNP_Adipose, eSNP_Brain
rs2681492	SBP	CAD	WDR51B	7.21325	10.0691	eSNP_Blood
rs2681492	SBP	CAD	ATP2B1	7.21325	10.0691	Distance, ENCODE, eSNP_Adipose, eSNP_Brain, Artery_Tibial
rs11105354	SBP	CAD	WDR51B	7.4034	9.8962	eSNP_Blood
rs11105354	SBP	CAD	ATP2B1	7.4034	9.8962	Distance, Artery_Tibial
rs17249754	SBP	CAD	ATP2B1	5.92082	9.68613	Distance, Artery_Tibial
rs17249754	SBP	CAD	WDR51B	5.92082	9.68613	eSNP_Blood
rs11105368	SBP	CAD	WDR51B	7.74958	9.63264	eSNP_Blood
rs11105368	SBP	CAD	ATP2B1	7.74958	9.63264	Distance, ENCODE, Artery_Tibial
rs11105364	SBP	CAD	ATP2B1	7.83565	9.58838	Distance, Artery_Tibial
rs11105364	SBP	CAD	WDR51B	7.83565	9.58838	eSNP_Blood
rs12579302	SBP	CAD	WDR51B	6.3279	9.56703	eSNP_Blood
rs12579302	SBP	CAD	ATP2B1	6.3279	9.56703	Distance, Artery_Tibial
rs11105378	SBP	CAD	WDR51B	7.39041	9.55596	eSNP_Blood
rs11105378	SBP	CAD	ATP2B1	7.39041	9.55596	Distance, Artery_Tibial
rs12230074	SBP	CAD	ATP2B1	7.3363	9.51286	Distance, Artery_Tibial
rs12230074	SBP	CAD	WDR51B	7.3363	9.51286	eSNP_Blood
rs3184504	SBP	CAD	SH2B3	13.5884	9.49687	Distance, eSNP_Blood
rs3184504	SBP	CAD	AL049919	13.5884	9.49687	eSNP_Brain, eSNP_Liver
rs3184504	SBP	CAD	ATXN2	13.5884	9.49687	Distance
rs3184504	SBP	CAD	ALDH2	13.5884	9.49687	Skin_Sun_Exposed_Lower_leg
rs3918226	SBP	CAD	NOS3	8.65956	8.77211	Distance, ENCODE
rs3918226	SBP	CAD	CDK5	8.65956	8.77211	ENCODE
rs3918226	SBP	CAD	AGAP3	8.65956	8.77211	ENCODE
rs3918226	SBP	CAD	SLC4A2	8.65956	8.77211	ENCODE
rs3918226	SBP	CAD	FASTK	8.65956	8.77211	ENCODE
rs3918226	SBP	CAD	KCNH2	8.65956	8.77211	Distance, ENCODE
rs3918226	SBP	CAD	AK296065	8.65956	8.77211	ENCODE
rs3918226	SBP	CAD	ABCB8	8.65956	8.77211	Distance, ENCODE
rs3918226	SBP	CAD	ASIC3	8.65956	8.77211	ENCODE
rs3918226	SBP	CAD	ATG9B	8.65956	8.77211	Distance, ENCODE
rs3918226	SBP	CAD	TMUB1	8.65956	8.77211	ENCODE
rs17696736	SBP	CAD	BRAP	6.29243	8.60033	eSNP_HAEC
rs17696736	SBP	CAD	ERP29	6.29243	8.60033	Distance
rs17696736	SBP	CAD	TMEM116	6.29243	8.60033	Distance, eSNP_Blood
rs17696736	SBP	CAD	C12orf30	6.29243	8.60033	Distance
rs17696736	SBP	CAD	MAPKAPK5	6.29243	8.60033	eSNP_HAEC
rs17696736	SBP	CAD	AL049919	6.29243	8.60033	eSNP_Brain
rs17696736	SBP	CAD	ALDH2	6.29243	8.60033	eSNP_Blood, Artery_Tibial, Skin_Sun_Exposed_Lower_leg
rs11066188	SBP	CAD	AL049919	6.95861	8.35164	eSNP_Brain, eSNP_Liver
rs11066188	SBP	CAD	ALDH2	6.95861	8.35164	Skin_Sun_Exposed_Lower_leg
rs11066188	SBP	CAD	TRAFD1	6.95861	8.35164	Distance
rs11066188	SBP	CAD	TMEM116	6.95861	8.35164	eSNP_Blood
rs11066188	SBP	CAD	C12orf51	6.95861	8.35164	Distance
rs17630235	SBP	CAD	TMEM116	7	8.34104	eSNP_Blood
rs17630235	SBP	CAD	ALDH2	7	8.34104	Skin_Sun_Exposed_Lower_leg
rs17630235	SBP	CAD	C12orf30	7	8.34104	Distance
rs17630235	SBP	CAD	C12orf51	7	8.34104	Distance
rs17630235	SBP	CAD	TRAFD1	7	8.34104	Distance
rs11066301	SBP	CAD	ALDH2	10.1811	8.24413	Skin_Sun_Exposed_Lower_leg
rs11065987	SBP	CAD	ALDH2	6.65758	7.60206	eSNP_Blood, Skin_Sun_Exposed_Lower_leg
rs11065987	SBP	CAD	ACAD10	6.65758	7.60206	ENCODE
rs11065987	SBP	CAD	AL049919	6.65758	7.60206	eSNP_Brain, eSNP_Liver
rs11065987	SBP	CAD	ATXN2	6.65758	7.60206	Distance, ENCODE
rs11065987	SBP	CAD	SH2B3	6.65758	7.60206	eSNP_Blood
rs11065987	SBP	CAD	BRAP	6.65758	7.60206	Distance, ENCODE
rs2521501	SBP	CAD	HDDC3	11.9957	7.30016	Distance
rs2521501	SBP	CAD	FES	11.9957	7.30016	Distance, eSNP_Blood, eSNP_lymphoblastoid, Adipose_Subcutaneous, Adipose_Visceral_Omentum, Artery_Aorta, Artery_Tibial, Breast_Mammary_Tissue, Cells_Transformed_fibroblasts, Lung, Nerve_Tibial, Pancreas, Skin_Sun_Exposed_Lower_leg, Thyroid
rs2521501	SBP	CAD	MAN2A2	11.9957	7.30016	Distance, eSNP_Blood
rs2521501	SBP	CAD	FURIN	11.9957	7.30016	Distance, eSNP_Blood, Esophagus_Mucosa
rs2521501	SBP	CAD	RCCD1	11.9957	7.30016	eSNP_Blood
rs2521501	SBP	CAD	UNC45A	11.9957	7.30016	Distance, eSNP_Blood
rs11191548	SBP	CAD	CNNM2	12.0269	7.24718	Distance, ENCODE
rs11191548	SBP	CAD	SFXN2	12.0269	7.24718	Cells_Transformed_fibroblasts
rs11191548	SBP	CAD	CYP17A1-AS1	12.0269	7.24718	Testis
rs11191548	SBP	CAD	NT5C2	12.0269	7.24718	Distance, ENCODE, eSNP_Blood
rs11191548	SBP	CAD	MIR1307	12.0269	7.24718	Cells_Transformed_fibroblasts, Esophagus_Mucosa, Esophagus_Muscularis, Muscle_Skeletal, Skin_Not_Sun_Exposed_Suprapubic, Skin_Sun_Exposed_Lower_leg, Thyroid
rs11191548	SBP	CAD	WBP1L	12.0269	7.24718	Thyroid
rs11191548	SBP	CAD	MARCKSL1P1	12.0269	7.24718	Adipose_Subcutaneous, Adrenal_Gland, Cells_Transformed_fibroblasts, Colon_Transverse, Esophagus_Mucosa, Esophagus_Muscularis, Lung, Thyroid
rs11191548	SBP	CAD	ARL3	12.0269	7.24718	Artery_Aorta, Cells_Transformed_fibroblasts
rs11191548	SBP	CAD	C10orf32	12.0269	7.24718	eSNP_Blood
rs11191548	SBP	CAD	USMG5	12.0269	7.24718	ENCODE
rs11191548	SBP	CAD	C10orf26	12.0269	7.24718	eSNP_Blood
rs11191454	SBP	CAD	WBP1L	5.04818	7.22915	Thyroid
rs11191454	SBP	CAD	ARL3	5.04818	7.22915	eSNP_Blood, Artery_Aorta, Cells_Transformed_fibroblasts
rs11191454	SBP	CAD	MIR1307	5.04818	7.22915	Cells_Transformed_fibroblasts, Esophagus_Mucosa, Esophagus_Muscularis, Muscle_Skeletal, Skin_Not_Sun_Exposed_Suprapubic, Skin_Sun_Exposed_Lower_leg, Thyroid
rs11191454	SBP	CAD	C10orf32	5.04818	7.22915	Distance, eSNP_Blood
rs11191454	SBP	CAD	MARCKSL1P1	5.04818	7.22915	Adipose_Subcutaneous, Adipose_Visceral_Omentum, Cells_Transformed_fibroblasts, Colon_Transverse, Esophagus_Mucosa, Lung, Nerve_Tibial, Thyroid
rs11191454	SBP	CAD	AS3MT	5.04818	7.22915	Distance
rs11191454	SBP	CAD	CYP17A1-AS1	5.04818	7.22915	Testis
rs11191454	SBP	CAD	NT5C2	5.04818	7.22915	eSNP_Blood
rs11191454	SBP	CAD	C10orf26	5.04818	7.22915	eSNP_Blood
rs11191454	SBP	CAD	CNNM2	5.04818	7.22915	Distance
rs11191515	SBP	CAD	CYP17A1-AS1	5.25337	7.1945	Testis
rs11191515	SBP	CAD	MIR1307	5.25337	7.1945	Cells_Transformed_fibroblasts, Esophagus_Mucosa, Muscle_Skeletal, Skin_Not_Sun_Exposed_Suprapubic, Skin_Sun_Exposed_Lower_leg, Thyroid
rs11191515	SBP	CAD	C10orf32	5.25337	7.1945	eSNP_Blood
rs11191515	SBP	CAD	MARCKSL1P1	5.25337	7.1945	Adipose_Subcutaneous, Adrenal_Gland, Cells_Transformed_fibroblasts, Colon_Transverse, Esophagus_Mucosa, Esophagus_Muscularis, Lung, Thyroid
rs11191515	SBP	CAD	ARL3	5.25337	7.1945	Artery_Aorta, Cells_Transformed_fibroblasts
rs11191515	SBP	CAD	USMG5	5.25337	7.1945	ENCODE
rs11191515	SBP	CAD	CNNM2	5.25337	7.1945	Distance, ENCODE
rs11191515	SBP	CAD	NT5C2	5.25337	7.1945	ENCODE, eSNP_Blood
rs11191515	SBP	CAD	C10orf26	5.25337	7.1945	eSNP_Blood
rs11191515	SBP	CAD	WBP1L	5.25337	7.1945	Thyroid
rs11191499	SBP	CAD	CNNM2	5.19314	7.14874	Distance
rs11191499	SBP	CAD	C10orf26	5.19314	7.14874	eSNP_Blood
rs11191499	SBP	CAD	CYP17A1-AS1	5.19314	7.14874	Testis
rs11191499	SBP	CAD	NT5C2	5.19314	7.14874	eSNP_Blood, Testis
rs11191499	SBP	CAD	WBP1L	5.19314	7.14874	Thyroid
rs11191499	SBP	CAD	MIR1307	5.19314	7.14874	Cells_Transformed_fibroblasts, Esophagus_Mucosa, Esophagus_Muscularis, Muscle_Skeletal, Skin_Not_Sun_Exposed_Suprapubic, Skin_Sun_Exposed_Lower_leg, Thyroid
rs11191499	SBP	CAD	MARCKSL1P1	5.19314	7.14874	Adipose_Subcutaneous, Adrenal_Gland, Cells_Transformed_fibroblasts, Colon_Transverse, Esophagus_Mucosa, Esophagus_Muscularis, Lung, Thyroid
rs11191499	SBP	CAD	C10orf32	5.19314	7.14874	eSNP_Blood
rs6812618	SBP	CAD	GUCY1A3	5.34775	7.11126	Distance
rs13143871	SBP	CAD	GUCY1A3	5.49214	7.10958	Distance
rs11105328	SBP	CAD	WDR51B	7.37675	7.10902	Distance, eSNP_Blood
rs11105328	SBP	CAD	ATP2B1	7.37675	7.10902	Distance, Artery_Tibial
rs11191514	SBP	CAD	C10orf32	5.21824	7.09909	eSNP_Blood
rs11191514	SBP	CAD	C10orf26	5.21824	7.09909	eSNP_Blood
rs11191514	SBP	CAD	CNNM2	5.21824	7.09909	Distance, ENCODE
rs11191514	SBP	CAD	MARCKSL1P1	5.21824	7.09909	Adipose_Subcutaneous, Adrenal_Gland, Cells_Transformed_fibroblasts, Colon_Transverse, Esophagus_Mucosa, Esophagus_Muscularis, Lung, Thyroid
rs11191514	SBP	CAD	CYP17A1-AS1	5.21824	7.09909	Testis
rs11191514	SBP	CAD	MIR1307	5.21824	7.09909	Cells_Transformed_fibroblasts, Esophagus_Mucosa, Esophagus_Muscularis, Muscle_Skeletal, Skin_Not_Sun_Exposed_Suprapubic, Skin_Sun_Exposed_Lower_leg, Thyroid
rs11191514	SBP	CAD	USMG5	5.21824	7.09909	ENCODE
rs11191514	SBP	CAD	WBP1L	5.21824	7.09909	Thyroid
rs11191514	SBP	CAD	NT5C2	5.21824	7.09909	ENCODE, eSNP_Blood, Testis
rs2306557	SBP	CAD	GUCY1A3	5.41341	7.05306	Distance
rs11191531	SBP	CAD	C10orf26	5.43415	7.00833	eSNP_Blood
rs11191531	SBP	CAD	WBP1L	5.43415	7.00833	Thyroid
rs11191531	SBP	CAD	MIR1307	5.43415	7.00833	Cells_Transformed_fibroblasts, Esophagus_Mucosa, Esophagus_Muscularis, Muscle_Skeletal, Skin_Not_Sun_Exposed_Suprapubic, Skin_Sun_Exposed_Lower_leg, Thyroid
rs11191531	SBP	CAD	SFXN2	5.43415	7.00833	Cells_Transformed_fibroblasts
rs11191531	SBP	CAD	CNNM2	5.43415	7.00833	Distance
rs11191531	SBP	CAD	MARCKSL1P1	5.43415	7.00833	Adipose_Subcutaneous, Adrenal_Gland, Cells_Transformed_fibroblasts, Colon_Transverse, Esophagus_Mucosa, Esophagus_Muscularis, Lung, Thyroid
rs11191531	SBP	CAD	CYP17A1-AS1	5.43415	7.00833	Testis
rs11191531	SBP	CAD	ARL3	5.43415	7.00833	Artery_Aorta, Cells_Transformed_fibroblasts
rs11191531	SBP	CAD	C10orf32	5.43415	7.00833	eSNP_Blood
rs11191531	SBP	CAD	NT5C2	5.43415	7.00833	Distance, eSNP_Blood
rs12413409	SBP	CAD	MIR1307	5.05502	6.97062	Cells_Transformed_fibroblasts, Esophagus_Mucosa, Esophagus_Muscularis, Muscle_Skeletal, Skin_Not_Sun_Exposed_Suprapubic, Skin_Sun_Exposed_Lower_leg, Thyroid
rs12413409	SBP	CAD	WBP1L	5.05502	6.97062	Thyroid
rs12413409	SBP	CAD	C10orf26	5.05502	6.97062	eSNP_Adipose, eSNP_Blood, eSNP_Brain
rs12413409	SBP	CAD	CYP17A1-AS1	5.05502	6.97062	Testis
rs12413409	SBP	CAD	C10orf32	5.05502	6.97062	eSNP_Blood
rs12413409	SBP	CAD	ARL3	5.05502	6.97062	Cells_Transformed_fibroblasts
rs12413409	SBP	CAD	AS3MT	5.05502	6.97062	eSNP_Adipose
rs12413409	SBP	CAD	MARCKSL1P1	5.05502	6.97062	Adipose_Subcutaneous, Adrenal_Gland, Cells_Transformed_fibroblasts, Colon_Transverse, Esophagus_Mucosa, Lung, Nerve_Tibial, Thyroid
rs12413409	SBP	CAD	CNNM2	5.05502	6.97062	Distance, eSNP_Brain
rs12413409	SBP	CAD	NT5C2	5.05502	6.97062	eSNP_Adipose, eSNP_Blood, eSNP_Brain
rs6839022	SBP	CAD	GUCY1A3	5.57512	6.95078	Distance
rs943037	SBP	CAD	ARL3	5.43297	6.9431	Artery_Aorta, Cells_Transformed_fibroblasts
rs943037	SBP	CAD	SFXN2	5.43297	6.9431	Cells_Transformed_fibroblasts
rs943037	SBP	CAD	CNNM2	5.43297	6.9431	Distance, ENCODE
rs943037	SBP	CAD	C10orf32	5.43297	6.9431	eSNP_Blood
rs943037	SBP	CAD	NT5C2	5.43297	6.9431	Distance, ENCODE, eSNP_Blood
rs943037	SBP	CAD	C10orf26	5.43297	6.9431	eSNP_Blood
rs943037	SBP	CAD	USMG5	5.43297	6.9431	ENCODE
rs943037	SBP	CAD	MIR1307	5.43297	6.9431	Cells_Transformed_fibroblasts, Esophagus_Mucosa, Esophagus_Muscularis, Muscle_Skeletal, Skin_Not_Sun_Exposed_Suprapubic, Skin_Sun_Exposed_Lower_leg, Thyroid
rs943037	SBP	CAD	WBP1L	5.43297	6.9431	Thyroid
rs943037	SBP	CAD	MARCKSL1P1	5.43297	6.9431	Adipose_Subcutaneous, Adrenal_Gland, Cells_Transformed_fibroblasts, Colon_Transverse, Esophagus_Mucosa, Esophagus_Muscularis, Lung, Thyroid
rs943037	SBP	CAD	CYP17A1-AS1	5.43297	6.9431	Testis
rs10883832	SBP	CAD	ARL3	5.41908	6.9393	Cells_Transformed_fibroblasts
rs10883832	SBP	CAD	WBP1L	5.41908	6.9393	Thyroid
rs10883832	SBP	CAD	C10orf32	5.41908	6.9393	eSNP_Blood
rs10883832	SBP	CAD	NT5C2	5.41908	6.9393	Distance, ENCODE, eSNP_Blood, Testis
rs10883832	SBP	CAD	MARCKSL1P1	5.41908	6.9393	Adipose_Subcutaneous, Cells_Transformed_fibroblasts, Colon_Transverse, Esophagus_Mucosa, Esophagus_Muscularis, Lung, Muscle_Skeletal, Thyroid
rs10883832	SBP	CAD	C10orf26	5.41908	6.9393	eSNP_Blood
rs10883832	SBP	CAD	CNNM2	5.41908	6.9393	Distance, ENCODE
rs10883832	SBP	CAD	CYP17A1-AS1	5.41908	6.9393	Testis
rs10883832	SBP	CAD	USMG5	5.41908	6.9393	ENCODE
rs10883832	SBP	CAD	MIR1307	5.41908	6.9393	Cells_Transformed_fibroblasts, Colon_Transverse, Esophagus_Mucosa, Esophagus_Muscularis, Muscle_Skeletal, Skin_Not_Sun_Exposed_Suprapubic, Skin_Sun_Exposed_Lower_leg, Thyroid
rs11191593	SBP	CAD	USMG5	5.65758	6.93554	eSNP_Blood
rs12219027	SBP	CAD	MARCKSL1P1	5.44249	6.93554	Adipose_Subcutaneous, Adrenal_Gland, Cells_Transformed_fibroblasts, Colon_Transverse, Esophagus_Mucosa, Esophagus_Muscularis, Lung, Thyroid
rs12219027	SBP	CAD	C10orf26	5.44249	6.93554	eSNP_Blood
rs11191555	SBP	CAD	MARCKSL1P1	5.42713	6.93554	Adipose_Subcutaneous, Cells_Transformed_fibroblasts, Colon_Transverse, Esophagus_Mucosa, Esophagus_Muscularis, Lung, Muscle_Skeletal, Thyroid
rs11191555	SBP	CAD	CNNM2	5.42713	6.93554	Distance
rs11191593	SBP	CAD	C10orf26	5.65758	6.93554	eSNP_Blood
rs12219027	SBP	CAD	C10orf32	5.44249	6.93554	eSNP_Blood
rs12219027	SBP	CAD	CYP17A1-AS1	5.44249	6.93554	Testis
rs11191593	SBP	CAD	NT5C2	5.65758	6.93554	Distance, eSNP_Blood, Testis
rs11191593	SBP	CAD	MARCKSL1P1	5.65758	6.93554	Adipose_Subcutaneous, Cells_Transformed_fibroblasts, Colon_Transverse, Esophagus_Mucosa, Esophagus_Muscularis, Lung, Thyroid
rs12219027	SBP	CAD	WBP1L	5.44249	6.93554	Thyroid
rs11191555	SBP	CAD	MIR1307	5.42713	6.93554	Adipose_Subcutaneous, Cells_Transformed_fibroblasts, Colon_Transverse, Esophagus_Mucosa, Esophagus_Muscularis, Muscle_Skeletal, Skin_Not_Sun_Exposed_Suprapubic, Skin_Sun_Exposed_Lower_leg, Thyroid
rs11191555	SBP	CAD	NT5C2	5.42713	6.93554	Distance, eSNP_Blood, Testis
rs11191555	SBP	CAD	WBP1L	5.42713	6.93554	Thyroid
rs11191593	SBP	CAD	CYP17A1-AS1	5.65758	6.93554	Testis
rs12219027	SBP	CAD	CNNM2	5.44249	6.93554	Distance
rs11191593	SBP	CAD	MIR1307	5.65758	6.93554	Cells_Transformed_fibroblasts, Esophagus_Mucosa, Esophagus_Muscularis, Muscle_Skeletal, Skin_Not_Sun_Exposed_Suprapubic, Skin_Sun_Exposed_Lower_leg, Thyroid
rs11191555	SBP	CAD	C10orf32	5.42713	6.93554	eSNP_Blood
rs11191593	SBP	CAD	WBP1L	5.65758	6.93554	Thyroid
rs11191555	SBP	CAD	C10orf26	5.42713	6.93554	eSNP_Blood
rs12219027	SBP	CAD	ARL3	5.44249	6.93554	Cells_Transformed_fibroblasts
rs12219027	SBP	CAD	NT5C2	5.44249	6.93554	Distance, eSNP_Blood, Testis
rs11191555	SBP	CAD	ARL3	5.42713	6.93554	Cells_Transformed_fibroblasts
rs12219027	SBP	CAD	MIR1307	5.44249	6.93554	Cells_Transformed_fibroblasts, Esophagus_Mucosa, Esophagus_Muscularis, Muscle_Skeletal, Skin_Not_Sun_Exposed_Suprapubic, Skin_Sun_Exposed_Lower_leg, Thyroid
rs11191555	SBP	CAD	CYP17A1-AS1	5.42713	6.93554	Testis
rs12412038	SBP	CAD	CNNM2	5.41794	6.92445	Distance, ENCODE
rs12412038	SBP	CAD	USMG5	5.41794	6.92445	ENCODE
rs12412038	SBP	CAD	ARL3	5.41794	6.92445	Artery_Aorta, Cells_Transformed_fibroblasts
rs12412038	SBP	CAD	CYP17A1-AS1	5.41794	6.92445	Testis
rs12412038	SBP	CAD	WBP1L	5.41794	6.92445	Thyroid
rs12412038	SBP	CAD	C10orf32	5.41794	6.92445	eSNP_Blood
rs12412038	SBP	CAD	C10orf26	5.41794	6.92445	eSNP_Blood
rs12412038	SBP	CAD	NT5C2	5.41794	6.92445	Distance, ENCODE, eSNP_Blood, Testis
rs12412038	SBP	CAD	MARCKSL1P1	5.41794	6.92445	Adipose_Subcutaneous, Cells_Transformed_fibroblasts, Colon_Transverse, Esophagus_Mucosa, Esophagus_Muscularis, Lung, Thyroid
rs12412038	SBP	CAD	MIR1307	5.41794	6.92445	Adipose_Subcutaneous, Cells_Transformed_fibroblasts, Colon_Transverse, Esophagus_Mucosa, Esophagus_Muscularis, Muscle_Skeletal, Skin_Not_Sun_Exposed_Suprapubic, Skin_Sun_Exposed_Lower_leg, Thyroid
rs3781285	SBP	CAD	WBP1L	5.40894	6.91009	Thyroid
rs3781285	SBP	CAD	MARCKSL1P1	5.40894	6.91009	Adipose_Subcutaneous, Adrenal_Gland, Cells_Transformed_fibroblasts, Colon_Transverse, Esophagus_Mucosa, Esophagus_Muscularis, Lung, Thyroid
rs3781285	SBP	CAD	USMG5	5.40894	6.91009	ENCODE
rs3781285	SBP	CAD	ARL3	5.40894	6.91009	Artery_Aorta, Cells_Transformed_fibroblasts
rs3781285	SBP	CAD	C10orf26	5.40894	6.91009	eSNP_Blood
rs3781285	SBP	CAD	MIR1307	5.40894	6.91009	Cells_Transformed_fibroblasts, Esophagus_Mucosa, Muscle_Skeletal, Nerve_Tibial, Skin_Not_Sun_Exposed_Suprapubic, Skin_Sun_Exposed_Lower_leg, Thyroid
rs3781285	SBP	CAD	C10orf32	5.40894	6.91009	eSNP_Blood
rs3781285	SBP	CAD	CNNM2	5.40894	6.91009	Distance, ENCODE
rs3781285	SBP	CAD	CYP17A1-AS1	5.40894	6.91009	Testis
rs3781285	SBP	CAD	NT5C2	5.40894	6.91009	Distance, ENCODE, eSNP_Blood
rs10458729	SBP	CAD	MARCKSL1P1	5.38195	6.89963	Adipose_Subcutaneous, Adrenal_Gland, Cells_Transformed_fibroblasts, Colon_Transverse, Esophagus_Mucosa, Esophagus_Muscularis, Lung, Thyroid
rs10458729	SBP	CAD	C10orf32	5.38195	6.89963	eSNP_Blood
rs10458729	SBP	CAD	CNNM2	5.38195	6.89963	Distance
rs10458729	SBP	CAD	CYP17A1-AS1	5.38195	6.89963	Testis
rs10458729	SBP	CAD	WBP1L	5.38195	6.89963	Thyroid
rs10458729	SBP	CAD	MIR1307	5.38195	6.89963	Cells_Transformed_fibroblasts, Esophagus_Mucosa, Esophagus_Muscularis, Muscle_Skeletal, Skin_Not_Sun_Exposed_Suprapubic, Skin_Sun_Exposed_Lower_leg, Thyroid
rs10458729	SBP	CAD	C10orf26	5.38195	6.89963	eSNP_Blood
rs10458729	SBP	CAD	NT5C2	5.38195	6.89963	Distance, eSNP_Blood, Testis
rs10458729	SBP	CAD	ARL3	5.38195	6.89963	Cells_Transformed_fibroblasts
rs12217501	SBP	CAD	ARL3	5.47366	6.88941	Artery_Aorta
rs12217501	SBP	CAD	NT5C2	5.47366	6.88941	Distance, eSNP_Blood, Testis
rs12217501	SBP	CAD	WBP1L	5.47366	6.88941	Thyroid
rs12217501	SBP	CAD	C10orf32	5.47366	6.88941	eSNP_Blood
rs11066320	SBP	CAD	AL049919	10.1993	6.88941	eSNP_Brain, eSNP_Liver
rs12217501	SBP	CAD	CYP17A1-AS1	5.47366	6.88941	Testis
rs12217501	SBP	CAD	C10orf26	5.47366	6.88941	eSNP_Blood
rs12217501	SBP	CAD	MARCKSL1P1	5.47366	6.88941	Adipose_Subcutaneous, Adrenal_Gland, Cells_Transformed_fibroblasts, Colon_Transverse, Esophagus_Mucosa, Esophagus_Muscularis, Lung, Thyroid
rs12217501	SBP	CAD	MIR1307	5.47366	6.88941	Adipose_Subcutaneous, Cells_Transformed_fibroblasts, Colon_Transverse, Esophagus_Mucosa, Esophagus_Muscularis, Heart_Left_Ventricle, Muscle_Skeletal, Skin_Not_Sun_Exposed_Suprapubic, Skin_Sun_Exposed_Lower_leg, Thyroid
rs11066320	SBP	CAD	ALDH2	10.1993	6.88941	Skin_Sun_Exposed_Lower_leg
rs12217501	SBP	CAD	CNNM2	5.47366	6.88941	Distance
rs12413046	SBP	CAD	ARL3	5.41341	6.88606	Cells_Transformed_fibroblasts
rs12413046	SBP	CAD	CYP17A1-AS1	5.41341	6.88606	Testis
rs12413046	SBP	CAD	MARCKSL1P1	5.41341	6.88606	Adipose_Subcutaneous, Cells_Transformed_fibroblasts, Colon_Transverse, Esophagus_Mucosa, Esophagus_Muscularis, Lung, Muscle_Skeletal, Thyroid
rs12413046	SBP	CAD	C10orf26	5.41341	6.88606	eSNP_Blood
rs12413046	SBP	CAD	CNNM2	5.41341	6.88606	Distance, ENCODE
rs12413046	SBP	CAD	NT5C2	5.41341	6.88606	Distance, ENCODE, eSNP_Blood, Testis
rs12413046	SBP	CAD	C10orf32	5.41341	6.88606	eSNP_Blood
rs12413046	SBP	CAD	WBP1L	5.41341	6.88606	Thyroid
rs12413046	SBP	CAD	USMG5	5.41341	6.88606	ENCODE
rs12413046	SBP	CAD	MIR1307	5.41341	6.88606	Cells_Transformed_fibroblasts, Colon_Transverse, Esophagus_Mucosa, Esophagus_Muscularis, Muscle_Skeletal, Skin_Not_Sun_Exposed_Suprapubic, Skin_Sun_Exposed_Lower_leg, Thyroid
rs11191557	SBP	CAD	MIR1307	5.43652	6.88273	Cells_Transformed_fibroblasts, Colon_Transverse, Esophagus_Mucosa, Esophagus_Muscularis, Muscle_Skeletal, Skin_Not_Sun_Exposed_Suprapubic, Skin_Sun_Exposed_Lower_leg, Thyroid
rs11191557	SBP	CAD	C10orf26	5.43652	6.88273	eSNP_Blood
rs11191558	SBP	CAD	WBP1L	5.44129	6.88273	Thyroid
rs11191558	SBP	CAD	MARCKSL1P1	5.44129	6.88273	Adipose_Subcutaneous, Cells_Transformed_fibroblasts, Colon_Transverse, Esophagus_Mucosa, Esophagus_Muscularis, Lung, Muscle_Skeletal, Thyroid
rs11191557	SBP	CAD	USMG5	5.43652	6.88273	ENCODE
rs11191558	SBP	CAD	MIR1307	5.44129	6.88273	Cells_Transformed_fibroblasts, Colon_Transverse, Esophagus_Mucosa, Esophagus_Muscularis, Muscle_Skeletal, Skin_Not_Sun_Exposed_Suprapubic, Skin_Sun_Exposed_Lower_leg, Thyroid
rs11191558	SBP	CAD	CNNM2	5.44129	6.88273	Distance, ENCODE
rs11191557	SBP	CAD	WBP1L	5.43652	6.88273	Thyroid
rs11191557	SBP	CAD	CNNM2	5.43652	6.88273	Distance, ENCODE
rs11191557	SBP	CAD	C10orf32	5.43652	6.88273	eSNP_Blood
rs11191558	SBP	CAD	CYP17A1-AS1	5.44129	6.88273	Testis
rs11191558	SBP	CAD	C10orf32	5.44129	6.88273	eSNP_Blood
rs11191557	SBP	CAD	NT5C2	5.43652	6.88273	Distance, ENCODE, eSNP_Blood, Testis
rs11191557	SBP	CAD	MARCKSL1P1	5.43652	6.88273	Adipose_Subcutaneous, Cells_Transformed_fibroblasts, Colon_Transverse, Esophagus_Mucosa, Esophagus_Muscularis, Lung, Muscle_Skeletal, Thyroid
rs11191557	SBP	CAD	CYP17A1-AS1	5.43652	6.88273	Testis
rs11191558	SBP	CAD	NT5C2	5.44129	6.88273	Distance, ENCODE, eSNP_Blood, Testis
rs11191558	SBP	CAD	USMG5	5.44129	6.88273	ENCODE
rs11191557	SBP	CAD	ARL3	5.43652	6.88273	Cells_Transformed_fibroblasts
rs11191558	SBP	CAD	ARL3	5.44129	6.88273	Cells_Transformed_fibroblasts
rs11191558	SBP	CAD	C10orf26	5.44129	6.88273	eSNP_Blood
rs8032315	SBP	CAD	FES	5.66555	6.86967	Distance, eSNP_Blood, eSNP_HAEC, Adipose_Subcutaneous, Adipose_Visceral_Omentum, Artery_Tibial, Breast_Mammary_Tissue, Cells_Transformed_fibroblasts, Lung, Nerve_Tibial, Pancreas, Skin_Sun_Exposed_Lower_leg, Thyroid
rs17094683	SBP	CAD	NT5C2	5.43415	6.86967	Distance, eSNP_Blood, Testis
rs8032315	SBP	CAD	MAN2A2	5.66555	6.86967	Distance, eSNP_Blood
rs8032315	SBP	CAD	UNC45A	5.66555	6.86967	eSNP_Blood
rs17094683	SBP	CAD	C10orf32	5.43415	6.86967	eSNP_Blood
rs17094683	SBP	CAD	MIR1307	5.43415	6.86967	Cells_Transformed_fibroblasts, Esophagus_Mucosa, Esophagus_Muscularis, Muscle_Skeletal, Skin_Not_Sun_Exposed_Suprapubic, Skin_Sun_Exposed_Lower_leg, Thyroid
rs8032315	SBP	CAD	FURIN	5.66555	6.86967	Distance, eSNP_Blood, Esophagus_Mucosa
rs17094683	SBP	CAD	WBP1L	5.43415	6.86967	Thyroid
rs17094683	SBP	CAD	MARCKSL1P1	5.43415	6.86967	Adipose_Subcutaneous, Adrenal_Gland, Cells_Transformed_fibroblasts, Colon_Transverse, Esophagus_Mucosa, Esophagus_Muscularis, Lung, Thyroid
rs17094683	SBP	CAD	CNNM2	5.43415	6.86967	Distance
rs17094683	SBP	CAD	CYP17A1-AS1	5.43415	6.86967	Testis
rs17094683	SBP	CAD	C10orf26	5.43415	6.86967	eSNP_Blood
rs12220743	SBP	CAD	NT5C2	5.47496	6.86646	Distance, eSNP_Blood, Testis
rs12220743	SBP	CAD	MIR1307	5.47496	6.86646	Cells_Transformed_fibroblasts, Esophagus_Mucosa, Esophagus_Muscularis, Muscle_Skeletal, Skin_Not_Sun_Exposed_Suprapubic, Skin_Sun_Exposed_Lower_leg, Thyroid
rs12220743	SBP	CAD	CYP17A1-AS1	5.47496	6.86646	Testis
rs12220743	SBP	CAD	MARCKSL1P1	5.47496	6.86646	Adipose_Subcutaneous, Adrenal_Gland, Cells_Transformed_fibroblasts, Colon_Transverse, Esophagus_Mucosa, Esophagus_Muscularis, Lung, Thyroid
rs12220743	SBP	CAD	SFXN2	5.47496	6.86646	eSNP_lymphoblastoid
rs12220743	SBP	CAD	WBP1L	5.47496	6.86646	Thyroid
rs12220743	SBP	CAD	C10orf32	5.47496	6.86646	eSNP_Blood
rs12220743	SBP	CAD	C10orf26	5.47496	6.86646	eSNP_Blood
rs12220743	SBP	CAD	CNNM2	5.47496	6.86646	Distance
rs12220375	SBP	CAD	CYP17A1-AS1	5.45967	6.84164	Testis
rs12220375	SBP	CAD	ARL3	5.45967	6.84164	Cells_Transformed_fibroblasts
rs12220375	SBP	CAD	WBP1L	5.45967	6.84164	Thyroid
rs12220375	SBP	CAD	MARCKSL1P1	5.45967	6.84164	Adipose_Subcutaneous, Cells_Transformed_fibroblasts, Colon_Transverse, Esophagus_Mucosa, Esophagus_Muscularis, Lung, Muscle_Skeletal, Thyroid
rs12220375	SBP	CAD	MIR1307	5.45967	6.84164	Cells_Transformed_fibroblasts, Colon_Transverse, Esophagus_Mucosa, Esophagus_Muscularis, Muscle_Skeletal, Skin_Not_Sun_Exposed_Suprapubic, Skin_Sun_Exposed_Lower_leg, Thyroid
rs12220375	SBP	CAD	NT5C2	5.45967	6.84164	Distance, eSNP_Blood, Testis
rs12220375	SBP	CAD	C10orf26	5.45967	6.84164	eSNP_Blood
rs11191543	SBP	CAD	NT5C2	5.4168	6.82102	Distance, eSNP_Blood
rs11191543	SBP	CAD	C10orf32	5.4168	6.82102	eSNP_Blood
rs11191543	SBP	CAD	C10orf26	5.4168	6.82102	eSNP_Blood
rs11191543	SBP	CAD	CNNM2	5.4168	6.82102	Distance
rs11191543	SBP	CAD	WBP1L	5.4168	6.82102	Thyroid
rs11191543	SBP	CAD	CYP17A1-AS1	5.4168	6.82102	Testis
rs11191543	SBP	CAD	MARCKSL1P1	5.4168	6.82102	Adipose_Subcutaneous, Adrenal_Gland, Cells_Transformed_fibroblasts, Colon_Transverse, Esophagus_Mucosa, Lung, Thyroid
rs11191543	SBP	CAD	ARL3	5.4168	6.82102	Cells_Transformed_fibroblasts
rs11191543	SBP	CAD	MIR1307	5.4168	6.82102	Cells_Transformed_fibroblasts, Esophagus_Mucosa, Esophagus_Muscularis, Muscle_Skeletal, Skin_Not_Sun_Exposed_Suprapubic, Skin_Sun_Exposed_Lower_leg, Thyroid
rs732998	SBP	CAD	MIR1307	5.43297	6.79588	Cells_Transformed_fibroblasts, Esophagus_Mucosa, Esophagus_Muscularis, Muscle_Skeletal, Skin_Not_Sun_Exposed_Suprapubic, Skin_Sun_Exposed_Lower_leg, Thyroid
rs732998	SBP	CAD	CYP17A1-AS1	5.43297	6.79588	Testis
rs732998	SBP	CAD	WBP1L	5.43297	6.79588	Thyroid
rs732998	SBP	CAD	NT5C2	5.43297	6.79588	Distance, eSNP_Blood, Testis, Whole_Blood
rs732998	SBP	CAD	C10orf26	5.43297	6.79588	eSNP_Blood
rs732998	SBP	CAD	MARCKSL1P1	5.43297	6.79588	Adipose_Subcutaneous, Adrenal_Gland, Cells_Transformed_fibroblasts, Colon_Transverse, Esophagus_Mucosa, Esophagus_Muscularis, Lung, Thyroid
rs11737895	SBP	CAD	GUCY1A3	5.42251	6.78781	Distance
rs9633712	SBP	CAD	NT5C2	5.43415	6.78516	Distance, ENCODE, eSNP_Blood, Testis, Whole_Blood
rs9633712	SBP	CAD	USMG5	5.43415	6.78516	ENCODE
rs9633712	SBP	CAD	MARCKSL1P1	5.43415	6.78516	Adipose_Subcutaneous, Adrenal_Gland, Cells_Transformed_fibroblasts, Colon_Transverse, Esophagus_Mucosa, Esophagus_Muscularis, Lung, Thyroid
rs9633712	SBP	CAD	C10orf26	5.43415	6.78516	eSNP_Blood
rs9633712	SBP	CAD	CYP17A1-AS1	5.43415	6.78516	Testis
rs9633712	SBP	CAD	WBP1L	5.43415	6.78516	Thyroid
rs9633712	SBP	CAD	MIR1307	5.43415	6.78516	Cells_Transformed_fibroblasts, Esophagus_Mucosa, Esophagus_Muscularis, Muscle_Skeletal, Skin_Not_Sun_Exposed_Suprapubic, Skin_Sun_Exposed_Lower_leg, Thyroid
rs9633712	SBP	CAD	CNNM2	5.43415	6.78516	Distance, ENCODE
rs11191560	SBP	CAD	C10orf32	5.27654	6.71897	eSNP_Blood
rs11191560	SBP	CAD	MIR1307	5.27654	6.71897	Cells_Transformed_fibroblasts, Colon_Transverse, Esophagus_Mucosa, Esophagus_Muscularis, Muscle_Skeletal, Skin_Not_Sun_Exposed_Suprapubic, Skin_Sun_Exposed_Lower_leg, Thyroid
rs11191560	SBP	CAD	CNNM2	5.27654	6.71897	Distance
rs11191560	SBP	CAD	C10orf26	5.27654	6.71897	eSNP_Blood
rs11191560	SBP	CAD	MARCKSL1P1	5.27654	6.71897	Adipose_Subcutaneous, Cells_Transformed_fibroblasts, Colon_Transverse, Esophagus_Mucosa, Esophagus_Muscularis, Lung, Muscle_Skeletal, Thyroid
rs11191560	SBP	CAD	CYP17A1-AS1	5.27654	6.71897	Testis
rs11191560	SBP	CAD	WBP1L	5.27654	6.71897	Thyroid
rs11191560	SBP	CAD	NT5C2	5.27654	6.71897	Distance, eSNP_Blood, Testis
rs11191560	SBP	CAD	ARL3	5.27654	6.71897	Cells_Transformed_fibroblasts
rs11191580	SBP	CAD	ARL3	5.43297	6.5867	Cells_Transformed_fibroblasts
rs11191580	SBP	CAD	C10orf26	5.43297	6.5867	eSNP_Blood
rs11191580	SBP	CAD	WBP1L	5.43297	6.5867	Thyroid
rs11191580	SBP	CAD	MARCKSL1P1	5.43297	6.5867	Adipose_Subcutaneous, Adrenal_Gland, Cells_Transformed_fibroblasts, Colon_Transverse, Esophagus_Mucosa, Esophagus_Muscularis, Lung, Muscle_Skeletal, Thyroid
rs11191580	SBP	CAD	USMG5	5.43297	6.5867	ENCODE, eSNP_Blood
rs11191580	SBP	CAD	CYP17A1-AS1	5.43297	6.5867	Testis
rs11191580	SBP	CAD	MIR1307	5.43297	6.5867	Cells_Transformed_fibroblasts, Esophagus_Mucosa, Lung, Muscle_Skeletal, Nerve_Tibial, Skin_Not_Sun_Exposed_Suprapubic, Skin_Sun_Exposed_Lower_leg, Thyroid
rs11191580	SBP	CAD	NT5C2	5.43297	6.5867	Distance, ENCODE, eSNP_Blood, Testis
rs11191582	SBP	CAD	WBP1L	5.47886	6.53462	Thyroid
rs11191582	SBP	CAD	NT5C2	5.47886	6.53462	Distance, ENCODE, eSNP_Blood, Testis
rs11191582	SBP	CAD	MARCKSL1P1	5.47886	6.53462	Adipose_Subcutaneous, Adrenal_Gland, Cells_Transformed_fibroblasts, Colon_Transverse, Esophagus_Mucosa, Esophagus_Muscularis, Lung, Muscle_Skeletal, Thyroid
rs11191582	SBP	CAD	CYP17A1-AS1	5.47886	6.53462	Testis
rs11191582	SBP	CAD	USMG5	5.47886	6.53462	ENCODE, eSNP_Blood
rs11191582	SBP	CAD	MIR1307	5.47886	6.53462	Cells_Transformed_fibroblasts, Esophagus_Mucosa, Lung, Muscle_Skeletal, Nerve_Tibial, Skin_Not_Sun_Exposed_Suprapubic, Skin_Sun_Exposed_Lower_leg, Thyroid
rs11191582	SBP	CAD	ARL3	5.47886	6.53462	Cells_Transformed_fibroblasts
rs11191582	SBP	CAD	C10orf26	5.47886	6.53462	eSNP_Blood
rs6227	SBP	CAD	AK054837	5.36151	6.19382	ENCODE
rs6227	SBP	CAD	HDDC3	5.36151	6.19382	Distance, ENCODE
rs6227	SBP	CAD	FURIN	5.36151	6.19382	Distance, ENCODE, eSNP_Blood, Esophagus_Mucosa
rs6227	SBP	CAD	FES	5.36151	6.19382	Distance, ENCODE, eSNP_Blood, Adipose_Subcutaneous, Adipose_Visceral_Omentum, Artery_Aorta, Artery_Tibial, Breast_Mammary_Tissue, Cells_Transformed_fibroblasts, Lung, Nerve_Tibial, Pancreas, Skin_Sun_Exposed_Lower_leg, Thyroid
rs6227	SBP	CAD	MAN2A2	5.36151	6.19382	Distance, ENCODE, eSNP_Blood
rs6227	SBP	CAD	RCCD1	5.36151	6.19382	ENCODE, eSNP_Blood
rs6227	SBP	CAD	UNC45A	5.36151	6.19382	Distance, ENCODE, eSNP_Blood
rs13139571	SBP	CAD	GUCY1A3	9.52724	6.02136	Distance
rs2071410	SBP	CAD	FES	5.46597	5.93554	Distance, eSNP_Blood, Adipose_Subcutaneous, Adipose_Visceral_Omentum, Artery_Aorta, Artery_Tibial, Breast_Mammary_Tissue, Cells_Transformed_fibroblasts, Lung, Nerve_Tibial, Pancreas, Skin_Sun_Exposed_Lower_leg, Thyroid
rs2071410	SBP	CAD	RCCD1	5.46597	5.93554	eSNP_Blood
rs2071410	SBP	CAD	FURIN	5.46597	5.93554	Distance, eSNP_Blood, Esophagus_Mucosa
rs2071410	SBP	CAD	MAN2A2	5.46597	5.93554	Distance, eSNP_Blood
rs2071410	SBP	CAD	UNC45A	5.46597	5.93554	eSNP_Blood
rs648997	SBP	CAD	SH2B3	6.77728	5.73283	eSNP_Blood
rs648997	SBP	CAD	ALDH2	6.77728	5.73283	Esophagus_Mucosa, Nerve_Tibial, Skin_Not_Sun_Exposed_Suprapubic, Skin_Sun_Exposed_Lower_leg, Thyroid
rs648997	SBP	CAD	AL049919	6.77728	5.73283	eSNP_Brain, eSNP_Liver
rs648997	SBP	CAD	ATXN2	6.77728	5.73283	Distance, eSNP_Blood
rs648997	SBP	CAD	TMEM116	6.77728	5.73283	eSNP_Adipose, eSNP_Liver, Heart_Atrial_Appendage
rs616668	SBP	CAD	SH2B3	6.88941	5.64782	eSNP_Blood
rs616668	SBP	CAD	ALDH2	6.88941	5.64782	Skin_Not_Sun_Exposed_Suprapubic, Skin_Sun_Exposed_Lower_leg, Thyroid
rs616668	SBP	CAD	ATXN2	6.88941	5.64782	Distance, eSNP_Blood
rs616668	SBP	CAD	FAM109A	6.88941	5.64782	eSNP_Adipose, eSNP_Blood
rs616668	SBP	CAD	AL049919	6.88941	5.64782	eSNP_Brain
rs616668	SBP	CAD	MAPKAPK5-AS1	6.88941	5.64782	Adipose_Subcutaneous, Whole_Blood
rs616668	SBP	CAD	TMEM116	6.88941	5.64782	eSNP_Adipose, Heart_Atrial_Appendage
rs638791	SBP	CAD	MAPKAPK5-AS1	6.98297	5.61261	Adipose_Subcutaneous, Whole_Blood
rs638791	SBP	CAD	SH2B3	6.98297	5.61261	eSNP_Blood
rs638791	SBP	CAD	ATXN2	6.98297	5.61261	Distance, eSNP_Blood
rs638791	SBP	CAD	FAM109A	6.98297	5.61261	eSNP_Blood
rs638791	SBP	CAD	TMEM116	6.98297	5.61261	Heart_Atrial_Appendage
rs638791	SBP	CAD	ALDH2	6.98297	5.61261	Skin_Not_Sun_Exposed_Suprapubic, Skin_Sun_Exposed_Lower_leg, Thyroid
rs625093	SBP	CAD	ATXN2	6.96257	5.59007	Distance, eSNP_Blood
rs625093	SBP	CAD	ALDH2	6.96257	5.59007	Skin_Not_Sun_Exposed_Suprapubic, Skin_Sun_Exposed_Lower_leg, Thyroid
rs625093	SBP	CAD	TMEM116	6.96257	5.59007	Heart_Atrial_Appendage
rs625093	SBP	CAD	FAM109A	6.96257	5.59007	eSNP_Blood
rs625093	SBP	CAD	MAPKAPK5-AS1	6.96257	5.59007	Adipose_Subcutaneous, Whole_Blood
rs625093	SBP	CAD	SH2B3	6.96257	5.59007	eSNP_Blood
rs12580300	SBP	CAD	ATXN2	7.02045	5.55129	Distance, ENCODE, eSNP_Blood
rs12580300	SBP	CAD	ALDH2	7.02045	5.55129	Esophagus_Mucosa, Skin_Not_Sun_Exposed_Suprapubic, Skin_Sun_Exposed_Lower_leg, Thyroid
rs12580300	SBP	CAD	FAM109A	7.02045	5.55129	Distance, ENCODE, eSNP_Blood
rs12580300	SBP	CAD	SH2B3	7.02045	5.55129	Distance, ENCODE, eSNP_Blood
rs12580300	SBP	CAD	TMEM116	7.02045	5.55129	Heart_Atrial_Appendage
rs12580300	SBP	CAD	MAPKAPK5-AS1	7.02045	5.55129	Adipose_Subcutaneous, Whole_Blood
rs11722059	SBP	CAD	GUCY1A3	5.16431	5.52871	Distance
rs688812	SBP	CAD	ATXN2	6.89963	5.52143	Distance, eSNP_Blood
rs688812	SBP	CAD	ALDH2	6.89963	5.52143	Skin_Not_Sun_Exposed_Suprapubic, Skin_Sun_Exposed_Lower_leg, Thyroid
rs688812	SBP	CAD	TMEM116	6.89963	5.52143	Heart_Atrial_Appendage
rs688812	SBP	CAD	FAM109A	6.89963	5.52143	eSNP_Blood
rs688812	SBP	CAD	MAPKAPK5-AS1	6.89963	5.52143	Adipose_Subcutaneous, Whole_Blood
rs688812	SBP	CAD	SH2B3	6.89963	5.52143	eSNP_Blood
rs848132	SBP	CAD	TMEM116	6.67778	5.51428	Heart_Atrial_Appendage
rs848132	SBP	CAD	FAM109A	6.67778	5.51428	eSNP_Blood
rs848132	SBP	CAD	ALDH2	6.67778	5.51428	Skin_Not_Sun_Exposed_Suprapubic, Skin_Sun_Exposed_Lower_leg, Thyroid
rs848132	SBP	CAD	ATXN2	6.67778	5.51428	Distance, eSNP_Blood
rs848132	SBP	CAD	MAPKAPK5-AS1	6.67778	5.51428	Adipose_Subcutaneous, Whole_Blood
rs848132	SBP	CAD	SH2B3	6.67778	5.51428	eSNP_Blood
rs1926032	SBP	CAD	C10orf26	5.48812	5.46597	eSNP_Blood
rs1926032	SBP	CAD	NT5C2	5.48812	5.46597	Distance, ENCODE, eSNP_Blood
rs1926032	SBP	CAD	C10orf32	5.48812	5.46597	eSNP_Blood
rs1926032	SBP	CAD	CNNM2	5.48812	5.46597	Distance, ENCODE
rs1926032	SBP	CAD	MARCKSL1P1	5.48812	5.46597	Cells_Transformed_fibroblasts, Colon_Transverse, Lung
rs1926032	SBP	CAD	MIR1307	5.48812	5.46597	Cells_Transformed_fibroblasts, Esophagus_Mucosa, Esophagus_Muscularis, Muscle_Skeletal, Skin_Sun_Exposed_Lower_leg, Thyroid
rs1926032	SBP	CAD	USMG5	5.48812	5.46597	ENCODE
rs4842666	SBP	CAD	ATP2B1	6.85699	5.46092	Distance, Artery_Tibial
rs4842666	SBP	CAD	WDR51B	6.85699	5.46092	Distance, eSNP_Blood
rs2301621	SBP	CAD	SH2B3	6.89279	5.44977	Distance, eSNP_Blood
rs2301621	SBP	CAD	ALDH2	6.89279	5.44977	Esophagus_Mucosa, Skin_Not_Sun_Exposed_Suprapubic, Skin_Sun_Exposed_Lower_leg, Thyroid
rs2301621	SBP	CAD	FAM109A	6.89279	5.44977	eSNP_Adipose, eSNP_Blood
rs2301621	SBP	CAD	ATXN2	6.89279	5.44977	Distance, eSNP_Blood
rs2301621	SBP	CAD	MAPKAPK5-AS1	6.89279	5.44977	Adipose_Subcutaneous, Whole_Blood
rs2301621	SBP	CAD	AL049919	6.89279	5.44977	eSNP_Brain
rs2301621	SBP	CAD	TMEM116	6.89279	5.44977	eSNP_Adipose, Heart_Atrial_Appendage
rs616559	SBP	CAD	ATXN2	7.01954	5.44612	Distance, eSNP_Blood
rs616559	SBP	CAD	BRAP	7.01954	5.44612	eSNP_HAEC
rs616559	SBP	CAD	MAPKAPK5-AS1	7.01954	5.44612	Whole_Blood
rs616559	SBP	CAD	ALDH2	7.01954	5.44612	Esophagus_Mucosa, Skin_Not_Sun_Exposed_Suprapubic, Skin_Sun_Exposed_Lower_leg
rs616559	SBP	CAD	FAM109A	7.01954	5.44612	eSNP_Blood
rs616559	SBP	CAD	SH2B3	7.01954	5.44612	eSNP_Blood
rs607316	SBP	CAD	FAM109A	6.8962	5.32606	eSNP_Adipose, eSNP_Blood
rs607316	SBP	CAD	AL049919	6.8962	5.32606	eSNP_Brain
rs607316	SBP	CAD	ALDH2	6.8962	5.32606	Esophagus_Mucosa, Skin_Not_Sun_Exposed_Suprapubic, Skin_Sun_Exposed_Lower_leg
rs607316	SBP	CAD	MAPKAPK5-AS1	6.8962	5.32606	Whole_Blood
rs607316	SBP	CAD	ATXN2	6.8962	5.32606	Distance, eSNP_Blood
rs607316	SBP	CAD	SH2B3	6.8962	5.32606	eSNP_Blood
rs607316	SBP	CAD	TMEM116	6.8962	5.32606	eSNP_Adipose
rs6490162	SBP	CAD	TMEM116	6.97469	5.32148	eSNP_Adipose, eSNP_Liver
rs6490162	SBP	CAD	AL049919	6.97469	5.32148	eSNP_Brain, eSNP_Liver
rs6490162	SBP	CAD	FAM109A	6.97469	5.32148	eSNP_Adipose, eSNP_Blood
rs6490162	SBP	CAD	ATXN2	6.97469	5.32148	Distance, ENCODE, eSNP_Blood
rs6490162	SBP	CAD	SH2B3	6.97469	5.32148	eSNP_Blood
rs6490162	SBP	CAD	ALDH2	6.97469	5.32148	Esophagus_Mucosa, Skin_Not_Sun_Exposed_Suprapubic, Skin_Sun_Exposed_Lower_leg, Thyroid
rs11731886	SBP	CAD	GUCY1A3	6.30715	5.30539	Distance
rs2339816	SBP	CAD	ATXN2	6.93554	5.30277	Distance, eSNP_Blood
rs2339816	SBP	CAD	TMEM116	6.93554	5.30277	Heart_Atrial_Appendage
rs2339816	SBP	CAD	SH2B3	6.93554	5.30277	Distance, eSNP_Blood
rs2339816	SBP	CAD	FAM109A	6.93554	5.30277	eSNP_Blood
rs2339816	SBP	CAD	MAPKAPK5-AS1	6.93554	5.30277	Adipose_Subcutaneous, Whole_Blood
rs2339816	SBP	CAD	ALDH2	6.93554	5.30277	Esophagus_Mucosa, Skin_Not_Sun_Exposed_Suprapubic, Skin_Sun_Exposed_Lower_leg, Thyroid
rs2073950	SBP	CAD	SH2B3	6.88273	5.28483	Distance, eSNP_Blood
rs2073950	SBP	CAD	MAPKAPK5-AS1	6.88273	5.28483	Adipose_Subcutaneous, Whole_Blood
rs2073950	SBP	CAD	TMEM116	6.88273	5.28483	Heart_Atrial_Appendage
rs2073950	SBP	CAD	ALDH2	6.88273	5.28483	Esophagus_Mucosa, Skin_Not_Sun_Exposed_Suprapubic, Skin_Sun_Exposed_Lower_leg, Thyroid
rs2073950	SBP	CAD	FAM109A	6.88273	5.28483	eSNP_Blood
rs2073950	SBP	CAD	ATXN2	6.88273	5.28483	Distance, eSNP_Blood
rs2239195	SBP	CAD	SH2B3	7.25649	5.25181	Distance, eSNP_Blood
rs2239195	SBP	CAD	TMEM116	7.25649	5.25181	Heart_Atrial_Appendage
rs2239195	SBP	CAD	FAM109A	7.25649	5.25181	eSNP_Blood
rs2239195	SBP	CAD	ALDH2	7.25649	5.25181	Esophagus_Mucosa, Skin_Not_Sun_Exposed_Suprapubic, Skin_Sun_Exposed_Lower_leg, Thyroid
rs2239195	SBP	CAD	MAPKAPK5-AS1	7.25649	5.25181	Adipose_Subcutaneous, Whole_Blood
rs2239195	SBP	CAD	ATXN2	7.25649	5.25181	Distance, eSNP_Blood
rs2283358	SBP	CAD	ALDH2	7.00568	5.22621	Esophagus_Mucosa, Skin_Not_Sun_Exposed_Suprapubic, Skin_Sun_Exposed_Lower_leg, Thyroid
rs2283358	SBP	CAD	MAPKAPK5-AS1	7.00568	5.22621	Adipose_Subcutaneous, Whole_Blood
rs2283358	SBP	CAD	FAM109A	7.00568	5.22621	eSNP_Blood
rs2283358	SBP	CAD	TMEM116	7.00568	5.22621	Heart_Atrial_Appendage
rs2283358	SBP	CAD	SH2B3	7.00568	5.22621	Distance, eSNP_Blood
rs2283358	SBP	CAD	ATXN2	7.00568	5.22621	Distance, eSNP_Blood
rs11065898	SBP	CAD	ATXN2	7.59517	5.21484	Distance, ENCODE, eSNP_Blood
rs11065898	SBP	CAD	ALDH2	7.59517	5.21484	Skin_Not_Sun_Exposed_Suprapubic, Skin_Sun_Exposed_Lower_leg, Thyroid
rs11065898	SBP	CAD	HECTD4	7.59517	5.21484	Adipose_Subcutaneous
rs11065898	SBP	CAD	BRAP	7.59517	5.21484	eSNP_HAEC
rs11065898	SBP	CAD	SH2B3	7.59517	5.21484	Distance, ENCODE, eSNP_Blood
rs11065898	SBP	CAD	MAPKAPK5-AS1	7.59517	5.21484	Whole_Blood
rs11065898	SBP	CAD	FAM109A	7.59517	5.21484	eSNP_Blood
rs10774631	SBP	CAD	BRAP	6.86012	5.09366	ENCODE
rs10774631	SBP	CAD	ATXN2	6.86012	5.09366	Distance, ENCODE, eSNP_Blood
rs10774631	SBP	CAD	SH2B3	6.86012	5.09366	eSNP_Blood
rs10774631	SBP	CAD	TMEM116	6.86012	5.09366	Heart_Atrial_Appendage
rs10774631	SBP	CAD	MAPKAPK5-AS1	6.86012	5.09366	Adipose_Subcutaneous, Whole_Blood
rs10774631	SBP	CAD	ALDH2	6.86012	5.09366	Esophagus_Mucosa, Nerve_Tibial, Skin_Not_Sun_Exposed_Suprapubic, Skin_Sun_Exposed_Lower_leg, Thyroid
rs10774631	SBP	CAD	FAM109A	6.86012	5.09366	eSNP_Blood
rs10744777	SBP	CAD	ERP29	6.17914	5.08672	eSNP_Blood
rs10744777	SBP	CAD	TMEM116	6.17914	5.08672	eSNP_Blood, Esophagus_Muscularis, Heart_Atrial_Appendage, Nerve_Tibial
rs10744777	SBP	CAD	MAPKAPK5	6.17914	5.08672	Distance
rs10744777	SBP	CAD	HECTD4	6.17914	5.08672	Nerve_Tibial
rs10744777	SBP	CAD	ALDH2	6.17914	5.08672	Distance, eSNP_Blood, Artery_Tibial, Esophagus_Mucosa, Skin_Not_Sun_Exposed_Suprapubic, Skin_Sun_Exposed_Lower_leg, Thyroid
rs10744777	SBP	CAD	MAPKAPK5-AS1	6.17914	5.08672	Skin_Sun_Exposed_Lower_leg
rs10744777	SBP	CAD	ACAD10	6.17914	5.08672	Distance
rs4767293	SBP	CAD	TMEM116	5.81816	5.04431	Distance, ENCODE, eSNP_Adipose, eSNP_Blood, eSNP_Liver, Artery_Tibial, Esophagus_Muscularis, Heart_Atrial_Appendage, Nerve_Tibial
rs4767293	SBP	CAD	HECTD4	5.81816	5.04431	Nerve_Tibial
rs4767293	SBP	CAD	BRAP	5.81816	5.04431	Testis
rs4767293	SBP	CAD	C12orf30	5.81816	5.04431	Distance
rs4767293	SBP	CAD	ALDH2	5.81816	5.04431	ENCODE, eSNP_Blood, Artery_Tibial, Esophagus_Mucosa, Skin_Not_Sun_Exposed_Suprapubic, Skin_Sun_Exposed_Lower_leg
rs4767293	SBP	CAD	ERP29	5.81816	5.04431	Distance, ENCODE, eSNP_Blood
rs4767293	SBP	CAD	AL049919	5.81816	5.04431	eSNP_Brain, eSNP_Liver
rs4767293	SBP	CAD	MAPKAPK5	5.81816	5.04431	eSNP_Adipose
rs1902859	DBP	Hypertension	PRDM8	9.91721	17.0969	Distance
rs1902859	DBP	Hypertension	FGF5	9.91721	17.0969	Distance
rs6015450	DBP	Hypertension	C20orf174	5.24413	13.3979	Distance
rs6015450	DBP	Hypertension	CTSZ	5.24413	13.3979	eSNP_Blood
rs6015450	DBP	Hypertension	ZNF831	5.24413	13.3979	ENCODE
rs2681472	DBP	Hypertension	ATP2B1	8.40894	10.699	Distance, eSNP_Adipose, eSNP_Blood, eSNP_Brain, Artery_Tibial
rs2681472	DBP	Hypertension	RP11-981P6.1	8.40894	10.699	Thyroid
rs2681472	DBP	Hypertension	WDR51B	8.40894	10.699	eSNP_Blood
rs2681472	DBP	Hypertension	GALNT4	8.40894	10.699	eSNP_Adipose, eSNP_Brain, eSNP_Liver
rs1799945	DBP	Hypertension	TRIM38	7.32057	9.69897	eSNP_Blood
rs1799945	DBP	Hypertension	HIST1H1C	7.32057	9.69897	Distance
rs1799945	DBP	Hypertension	HIST1H1T	7.32057	9.69897	Distance
rs1799945	DBP	Hypertension	HIST1H2BC	7.32057	9.69897	Distance
rs1799945	DBP	Hypertension	HIST1H3C	7.32057	9.69897	Distance
rs1799945	DBP	Hypertension	HFE	7.32057	9.69897	Distance, Colon_Transverse, Nerve_Tibial, Thyroid
rs1799945	DBP	Hypertension	HIST1H4A	7.32057	9.69897	Distance
rs1799945	DBP	Hypertension	HIST1H2BB	7.32057	9.69897	Distance
rs1799945	DBP	Hypertension	HIST1H2AC	7.32057	9.69897	Distance, Esophagus_Mucosa
rs1799945	DBP	Hypertension	HIST1H4C	7.32057	9.69897	Distance
rs17249754	DBP	Hypertension	RP11-981P6.1	8.27984	7.69897	Thyroid
rs17249754	DBP	Hypertension	ATP2B1	8.27984	7.69897	Distance, Artery_Tibial
rs17249754	DBP	Hypertension	WDR51B	8.27984	7.69897	eSNP_Blood
rs11014166	DBP	Hypertension	CACNB2	7.11634	7.22185	Distance, Thyroid
rs16982520	DBP	Hypertension	C20orf174	5.27246	6.69897	Distance
rs16982520	DBP	Hypertension	CTSZ	5.27246	6.69897	eSNP_Blood
rs2932538	DBP	Hypertension	ST7L	5.21042	6.52288	Adipose_Subcutaneous, Artery_Aorta, Cells_Transformed_fibroblasts, Esophagus_Muscularis, Heart_Left_Ventricle, Lung, Nerve_Tibial, Testis, Thyroid
rs2932538	DBP	Hypertension	RP4-671G15.2	5.21042	6.52288	Brain_Cerebellum, Brain_Cortex, Nerve_Tibial
rs2932538	DBP	Hypertension	CAPZA1	5.21042	6.52288	Distance, ENCODE, eSNP_lymphoblastoid, Nerve_Tibial
rs2932538	DBP	Hypertension	FAM19A3	5.21042	6.52288	Distance, ENCODE
rs2932538	DBP	Hypertension	PPM1J	5.21042	6.52288	Distance, ENCODE
rs2932538	DBP	Hypertension	RHOC	5.21042	6.52288	Distance, ENCODE, eSNP_Blood
rs2932538	DBP	Hypertension	MOV10	5.21042	6.52288	Distance, ENCODE
rs13107325	DBP	Hypertension	SLC39A8	6.12321	6.30103	Distance, eSNP_Liver
rs2521501	DBP	Hypertension	HDDC3	6.21753	6.1549	Distance
rs2521501	DBP	Hypertension	FES	6.21753	6.1549	Distance, eSNP_Blood, eSNP_lymphoblastoid, Adipose_Subcutaneous, Adipose_Visceral_Omentum, Artery_Aorta, Artery_Tibial, Breast_Mammary_Tissue, Cells_Transformed_fibroblasts, Lung, Nerve_Tibial, Pancreas, Skin_Sun_Exposed_Lower_leg, Thyroid
rs2521501	DBP	Hypertension	MAN2A2	6.21753	6.1549	Distance, eSNP_Blood
rs2521501	DBP	Hypertension	FURIN	6.21753	6.1549	Distance, eSNP_Blood, Esophagus_Mucosa
rs2521501	DBP	Hypertension	RCCD1	6.21753	6.1549	eSNP_Blood
rs2521501	DBP	Hypertension	UNC45A	6.21753	6.1549	Distance, eSNP_Blood
rs13143871	DBP	Hypertension	RP11-588K22.2	5.49214	6	Adipose_Subcutaneous, Nerve_Tibial
rs13143871	DBP	Hypertension	GUCY1A3	5.49214	6	Distance
rs4757391	DBP	Hypertension	SOX6	5.6038	5.52288	Distance
rs653178	DBP	CAD	TCTN1	7.69897	10.5469	eSNP_HAEC
rs653178	DBP	CAD	SH2B3	7.69897	10.5469	eSNP_Blood
rs653178	DBP	CAD	AL049919	7.69897	10.5469	eSNP_Brain
rs653178	DBP	CAD	ATXN2	7.69897	10.5469	Distance, eSNP_Blood
rs653178	DBP	CAD	BRAP	7.69897	10.5469	eSNP_HAEC
rs653178	DBP	CAD	MAPKAPK5	7.69897	10.5469	eSNP_HAEC
rs653178	DBP	CAD	ALDH2	7.69897	10.5469	eSNP_Blood, Skin_Sun_Exposed_Lower_leg
rs10774625	DBP	CAD	ATXN2	5.95861	10.2932	Distance
rs10774625	DBP	CAD	SH2B3	5.95861	10.2932	Distance, eSNP_Blood
rs10774625	DBP	CAD	ALDH2	5.95861	10.2932	Skin_Sun_Exposed_Lower_leg
rs2681472	DBP	CAD	ATP2B1	7.4318	10.2097	Distance, eSNP_Adipose, eSNP_Blood, eSNP_Brain, Artery_Tibial
rs2681472	DBP	CAD	WDR51B	7.4318	10.2097	eSNP_Blood
rs2681472	DBP	CAD	GALNT4	7.4318	10.2097	eSNP_Adipose, eSNP_Brain, eSNP_Liver
rs4766578	DBP	CAD	SH2B3	5.92082	10.1947	Distance, eSNP_Blood
rs4766578	DBP	CAD	ALDH2	5.92082	10.1947	Skin_Sun_Exposed_Lower_leg
rs4766578	DBP	CAD	ATXN2	5.92082	10.1947	Distance
rs2681492	DBP	CAD	GALNT4	10.4248	10.0691	eSNP_Adipose, eSNP_Brain
rs2681492	DBP	CAD	WDR51B	10.4248	10.0691	eSNP_Blood
rs2681492	DBP	CAD	ATP2B1	10.4248	10.0691	Distance, ENCODE, eSNP_Adipose, eSNP_Brain, Artery_Tibial
rs11105354	DBP	CAD	WDR51B	7.23657	9.8962	eSNP_Blood
rs11105354	DBP	CAD	ATP2B1	7.23657	9.8962	Distance, Artery_Tibial
rs17249754	DBP	CAD	ATP2B1	6.46852	9.68613	Distance, Artery_Tibial
rs17249754	DBP	CAD	WDR51B	6.46852	9.68613	eSNP_Blood
rs11105368	DBP	CAD	WDR51B	6.92082	9.63264	eSNP_Blood
rs11105368	DBP	CAD	ATP2B1	6.92082	9.63264	Distance, ENCODE, Artery_Tibial
rs11105364	DBP	CAD	ATP2B1	6.92082	9.58838	Distance, Artery_Tibial
rs11105364	DBP	CAD	WDR51B	6.92082	9.58838	eSNP_Blood
rs12579302	DBP	CAD	WDR51B	6.61979	9.56703	eSNP_Blood
rs12579302	DBP	CAD	ATP2B1	6.61979	9.56703	Distance, Artery_Tibial
rs11105378	DBP	CAD	WDR51B	10.041	9.55596	eSNP_Blood
rs11105378	DBP	CAD	ATP2B1	10.041	9.55596	Distance, Artery_Tibial
rs12230074	DBP	CAD	ATP2B1	6.46852	9.51286	Distance, Artery_Tibial
rs12230074	DBP	CAD	WDR51B	6.46852	9.51286	eSNP_Blood
rs3184504	DBP	CAD	SH2B3	7.76955	9.49687	Distance, eSNP_Blood
rs3184504	DBP	CAD	AL049919	7.76955	9.49687	eSNP_Brain, eSNP_Liver
rs3184504	DBP	CAD	ATXN2	7.76955	9.49687	Distance
rs3184504	DBP	CAD	ALDH2	7.76955	9.49687	Skin_Sun_Exposed_Lower_leg
rs3918226	DBP	CAD	NOS3	5.95078	8.77211	Distance, ENCODE
rs3918226	DBP	CAD	CDK5	5.95078	8.77211	ENCODE
rs3918226	DBP	CAD	AGAP3	5.95078	8.77211	ENCODE
rs3918226	DBP	CAD	SLC4A2	5.95078	8.77211	ENCODE
rs3918226	DBP	CAD	FASTK	5.95078	8.77211	ENCODE
rs3918226	DBP	CAD	KCNH2	5.95078	8.77211	Distance, ENCODE
rs3918226	DBP	CAD	AK296065	5.95078	8.77211	ENCODE
rs3918226	DBP	CAD	ABCB8	5.95078	8.77211	Distance, ENCODE
rs3918226	DBP	CAD	ASIC3	5.95078	8.77211	ENCODE
rs3918226	DBP	CAD	ATG9B	5.95078	8.77211	Distance, ENCODE
rs3918226	DBP	CAD	TMUB1	5.95078	8.77211	ENCODE
rs17696736	DBP	CAD	BRAP	7.46471	8.60033	eSNP_HAEC
rs17696736	DBP	CAD	ERP29	7.46471	8.60033	Distance
rs17696736	DBP	CAD	TMEM116	7.46471	8.60033	Distance, eSNP_Blood
rs17696736	DBP	CAD	C12orf30	7.46471	8.60033	Distance
rs17696736	DBP	CAD	MAPKAPK5	7.46471	8.60033	eSNP_HAEC
rs17696736	DBP	CAD	AL049919	7.46471	8.60033	eSNP_Brain
rs17696736	DBP	CAD	ALDH2	7.46471	8.60033	eSNP_Blood, Artery_Tibial, Skin_Sun_Exposed_Lower_leg
rs11066188	DBP	CAD	AL049919	7.76447	8.35164	eSNP_Brain, eSNP_Liver
rs11066188	DBP	CAD	ALDH2	7.76447	8.35164	Skin_Sun_Exposed_Lower_leg
rs11066188	DBP	CAD	TRAFD1	7.76447	8.35164	Distance
rs11066188	DBP	CAD	TMEM116	7.76447	8.35164	eSNP_Blood
rs11066188	DBP	CAD	C12orf51	7.76447	8.35164	Distance
rs17630235	DBP	CAD	TMEM116	5.82681	8.34104	eSNP_Blood
rs17630235	DBP	CAD	ALDH2	5.82681	8.34104	Skin_Sun_Exposed_Lower_leg
rs17630235	DBP	CAD	C12orf30	5.82681	8.34104	Distance
rs17630235	DBP	CAD	C12orf51	5.82681	8.34104	Distance
rs17630235	DBP	CAD	TRAFD1	5.82681	8.34104	Distance
rs11191416	DBP	CAD	MIR1307	9.17005	8.33255	Cells_Transformed_fibroblasts, Esophagus_Mucosa, Muscle_Skeletal, Skin_Not_Sun_Exposed_Suprapubic, Skin_Sun_Exposed_Lower_leg, Thyroid
rs11191416	DBP	CAD	AS3MT	9.17005	8.33255	Distance
rs11191416	DBP	CAD	CYP17A1-AS1	9.17005	8.33255	Testis
rs11191416	DBP	CAD	CYP17A1	9.17005	8.33255	Distance
rs11191416	DBP	CAD	MARCKSL1P1	9.17005	8.33255	Adipose_Subcutaneous, Adrenal_Gland, Cells_Transformed_fibroblasts, Esophagus_Mucosa, Nerve_Tibial
rs11191416	DBP	CAD	SFXN2	9.17005	8.33255	eSNP_Blood
rs11191416	DBP	CAD	TMEM180	9.17005	8.33255	Adipose_Visceral_Omentum
rs11191416	DBP	CAD	WBP1L	9.17005	8.33255	Thyroid
rs11191416	DBP	CAD	C10orf32	9.17005	8.33255	Distance, eSNP_Blood
rs11191416	DBP	CAD	ARL3	9.17005	8.33255	eSNP_Blood, Artery_Aorta, Cells_Transformed_fibroblasts
rs11191416	DBP	CAD	NT5C2	9.17005	8.33255	eSNP_Blood, Testis
rs11191416	DBP	CAD	C10orf26	9.17005	8.33255	Distance, eSNP_Blood
rs1004467	DBP	CAD	C10orf26	9.1798	8.24718	Distance, eSNP_Blood
rs1004467	DBP	CAD	CYP17A1-AS1	9.1798	8.24718	Testis
rs1004467	DBP	CAD	SFXN2	9.1798	8.24718	eSNP_Blood
rs1004467	DBP	CAD	AS3MT	9.1798	8.24718	Distance, Adrenal_Gland
rs1004467	DBP	CAD	MARCKSL1P1	9.1798	8.24718	Adipose_Subcutaneous, Esophagus_Mucosa
rs1004467	DBP	CAD	CYP17A1	9.1798	8.24718	Distance
rs1004467	DBP	CAD	MIR1307	9.1798	8.24718	Cells_Transformed_fibroblasts, Muscle_Skeletal
rs1004467	DBP	CAD	WBP1L	9.1798	8.24718	Thyroid
rs1004467	DBP	CAD	NT5C2	9.1798	8.24718	Testis
rs1004467	DBP	CAD	C10orf32	9.1798	8.24718	Distance, eSNP_Blood
rs1004467	DBP	CAD	ARL3	9.1798	8.24718	eSNP_Blood
rs11066301	DBP	CAD	ALDH2	7.30627	8.24413	Skin_Sun_Exposed_Lower_leg
rs7098825	DBP	CAD	AS3MT	8.69465	8.18442	Distance
rs7098825	DBP	CAD	ARL3	8.69465	8.18442	eSNP_Blood, Artery_Aorta, Cells_Transformed_fibroblasts, Nerve_Tibial
rs7098825	DBP	CAD	C10orf26	8.69465	8.18442	eSNP_Blood
rs7098825	DBP	CAD	WBP1L	8.69465	8.18442	Thyroid
rs7098825	DBP	CAD	CNNM2	8.69465	8.18442	Distance
rs7098825	DBP	CAD	TMEM180	8.69465	8.18442	Adipose_Visceral_Omentum
rs7098825	DBP	CAD	MIR1307	8.69465	8.18442	Cells_Transformed_fibroblasts, Muscle_Skeletal, Skin_Not_Sun_Exposed_Suprapubic, Skin_Sun_Exposed_Lower_leg, Thyroid
rs7098825	DBP	CAD	CYP17A1	8.69465	8.18442	Distance
rs7098825	DBP	CAD	SFXN2	8.69465	8.18442	eSNP_Blood
rs7098825	DBP	CAD	C10orf32	8.69465	8.18442	Distance, eSNP_Blood
rs7098825	DBP	CAD	MARCKSL1P1	8.69465	8.18442	Adipose_Subcutaneous, Artery_Aorta, Esophagus_Mucosa
rs7098825	DBP	CAD	NT5C2	8.69465	8.18442	eSNP_Blood, Testis
rs7098825	DBP	CAD	CYP17A1-AS1	8.69465	8.18442	Testis
rs17115100	DBP	CAD	ARL3	9.03433	8.13727	eSNP_Blood, Artery_Aorta, Cells_Transformed_fibroblasts
rs17115100	DBP	CAD	AS3MT	9.03433	8.13727	Distance, eSNP_Adipose
rs17115100	DBP	CAD	CNNM2	9.03433	8.13727	eSNP_Brain
rs17115100	DBP	CAD	MIR1307	9.03433	8.13727	Cells_Transformed_fibroblasts, Esophagus_Mucosa, Muscle_Skeletal, Skin_Not_Sun_Exposed_Suprapubic, Skin_Sun_Exposed_Lower_leg, Thyroid
rs17115100	DBP	CAD	C10orf32	9.03433	8.13727	Distance, eSNP_Blood
rs17115100	DBP	CAD	NT5C2	9.03433	8.13727	eSNP_Adipose, Testis
rs17115100	DBP	CAD	C10orf26	9.03433	8.13727	Distance, eSNP_Adipose, eSNP_Blood, eSNP_Brain
rs17115100	DBP	CAD	CYP17A1-AS1	9.03433	8.13727	Testis
rs17115100	DBP	CAD	WBP1L	9.03433	8.13727	Thyroid
rs17115100	DBP	CAD	TMEM180	9.03433	8.13727	eSNP_Adipose, Adipose_Visceral_Omentum
rs17115100	DBP	CAD	CYP17A1	9.03433	8.13727	Distance
rs17115100	DBP	CAD	MARCKSL1P1	9.03433	8.13727	Adipose_Subcutaneous, Adrenal_Gland, Esophagus_Mucosa, Nerve_Tibial
rs17115100	DBP	CAD	SFXN2	9.03433	8.13727	eSNP_Blood
rs4409766	DBP	CAD	CNNM2	8.8041	7.95078	ENCODE, eSNP_Brain
rs4409766	DBP	CAD	AS3MT	8.8041	7.95078	Distance, ENCODE, eSNP_Adipose, Adrenal_Gland
rs4409766	DBP	CAD	C10orf32	8.8041	7.95078	Distance, ENCODE, eSNP_Blood
rs4409766	DBP	CAD	ARL3	8.8041	7.95078	eSNP_Blood
rs4409766	DBP	CAD	NT5C2	8.8041	7.95078	eSNP_Adipose, eSNP_Blood, Testis
rs4409766	DBP	CAD	WBP1L	8.8041	7.95078	ENCODE, Thyroid
rs4409766	DBP	CAD	C10orf26	8.8041	7.95078	Distance, eSNP_Adipose, eSNP_Blood, eSNP_Brain
rs4409766	DBP	CAD	TMEM180	8.8041	7.95078	eSNP_Adipose
rs4409766	DBP	CAD	CYP17A1-AS1	8.8041	7.95078	Testis
rs4409766	DBP	CAD	MARCKSL1P1	8.8041	7.95078	Adipose_Subcutaneous, Esophagus_Mucosa
rs4409766	DBP	CAD	MIR1307	8.8041	7.95078	Cells_Transformed_fibroblasts, Muscle_Skeletal
rs4409766	DBP	CAD	CYP17A1	8.8041	7.95078	Distance, ENCODE
rs4409766	DBP	CAD	SFXN2	8.8041	7.95078	eSNP_Blood
rs4409766	DBP	CAD	USMG5	8.8041	7.95078	ENCODE
rs3824755	DBP	CAD	NT5C2	9.16431	7.80134	Testis
rs3824755	DBP	CAD	WBP1L	9.16431	7.80134	Thyroid
rs3824755	DBP	CAD	CYP17A1	9.16431	7.80134	Distance
rs3824755	DBP	CAD	C10orf32	9.16431	7.80134	Distance, eSNP_Blood
rs3824755	DBP	CAD	MIR1307	9.16431	7.80134	Cells_Transformed_fibroblasts, Muscle_Skeletal
rs3824755	DBP	CAD	AS3MT	9.16431	7.80134	Distance, Adrenal_Gland
rs3824755	DBP	CAD	MARCKSL1P1	9.16431	7.80134	Adipose_Subcutaneous, Esophagus_Mucosa
rs3824755	DBP	CAD	ARL3	9.16431	7.80134	eSNP_Blood
rs3824755	DBP	CAD	C10orf26	9.16431	7.80134	Distance, eSNP_Blood
rs3824755	DBP	CAD	SFXN2	9.16431	7.80134	eSNP_Blood
rs3824755	DBP	CAD	CYP17A1-AS1	9.16431	7.80134	Testis
rs11191425	DBP	CAD	MARCKSL1P1	8.53018	7.74473	Adipose_Subcutaneous, Artery_Aorta, Cells_Transformed_fibroblasts, Esophagus_Mucosa, Nerve_Tibial
rs11191425	DBP	CAD	SFXN2	8.53018	7.74473	eSNP_Blood
rs11191425	DBP	CAD	CYP17A1	8.53018	7.74473	Distance
rs11191425	DBP	CAD	CYP17A1-AS1	8.53018	7.74473	Testis
rs11191425	DBP	CAD	ARL3	8.53018	7.74473	eSNP_Blood, Artery_Aorta, Cells_Transformed_fibroblasts
rs11191425	DBP	CAD	TMEM180	8.53018	7.74473	eSNP_Adipose, Adipose_Visceral_Omentum
rs11191425	DBP	CAD	AS3MT	8.53018	7.74473	Distance, eSNP_Adipose
rs11191425	DBP	CAD	MIR1307	8.53018	7.74473	Cells_Transformed_fibroblasts, Esophagus_Mucosa, Muscle_Skeletal, Skin_Not_Sun_Exposed_Suprapubic, Skin_Sun_Exposed_Lower_leg, Thyroid
rs11191425	DBP	CAD	C10orf26	8.53018	7.74473	Distance, eSNP_Adipose, eSNP_Blood, eSNP_Brain
rs11191425	DBP	CAD	WBP1L	8.53018	7.74473	Thyroid
rs11191425	DBP	CAD	NT5C2	8.53018	7.74473	eSNP_Adipose, eSNP_Blood, Testis
rs11191425	DBP	CAD	C10orf32	8.53018	7.74473	Distance, eSNP_Blood
rs11191425	DBP	CAD	CNNM2	8.53018	7.74473	eSNP_Brain
rs11065987	DBP	CAD	ALDH2	5.02687	7.60206	eSNP_Blood, Skin_Sun_Exposed_Lower_leg
rs11065987	DBP	CAD	ACAD10	5.02687	7.60206	ENCODE
rs11065987	DBP	CAD	AL049919	5.02687	7.60206	eSNP_Brain, eSNP_Liver
rs11065987	DBP	CAD	ATXN2	5.02687	7.60206	Distance, ENCODE
rs11065987	DBP	CAD	SH2B3	5.02687	7.60206	eSNP_Blood
rs11065987	DBP	CAD	BRAP	5.02687	7.60206	Distance, ENCODE
rs3824754	DBP	CAD	ARL3	9.011	7.52724	eSNP_Blood, Artery_Aorta, Cells_Transformed_fibroblasts, Muscle_Skeletal
rs3824754	DBP	CAD	C10orf32	9.011	7.52724	Distance, ENCODE, eSNP_Blood
rs3824754	DBP	CAD	AS3MT	9.011	7.52724	Distance, ENCODE, eSNP_Adipose
rs3824754	DBP	CAD	WBP1L	9.011	7.52724	ENCODE, Thyroid
rs3824754	DBP	CAD	TMEM180	9.011	7.52724	eSNP_Adipose, Adipose_Visceral_Omentum
rs3824754	DBP	CAD	MARCKSL1P1	9.011	7.52724	Adipose_Subcutaneous, Adrenal_Gland, Cells_Transformed_fibroblasts, Esophagus_Mucosa, Lung, Nerve_Tibial
rs3824754	DBP	CAD	NT5C2	9.011	7.52724	eSNP_Adipose, eSNP_Blood, Testis
rs3824754	DBP	CAD	SFXN2	9.011	7.52724	eSNP_Blood
rs3824754	DBP	CAD	CYP17A1	9.011	7.52724	Distance, ENCODE
rs3824754	DBP	CAD	CYP17A1-AS1	9.011	7.52724	Testis
rs3824754	DBP	CAD	C10orf26	9.011	7.52724	Distance, eSNP_Adipose, eSNP_Blood, eSNP_Brain
rs3824754	DBP	CAD	MIR1307	9.011	7.52724	Cells_Transformed_fibroblasts, Muscle_Skeletal, Skin_Not_Sun_Exposed_Suprapubic, Skin_Sun_Exposed_Lower_leg, Thyroid
rs3824754	DBP	CAD	CNNM2	9.011	7.52724	ENCODE, eSNP_Brain
rs3740390	DBP	CAD	ARL3	8.3363	7.35067	eSNP_Blood
rs3740390	DBP	CAD	AS3MT	8.3363	7.35067	Distance
rs3740390	DBP	CAD	NT5C2	8.3363	7.35067	eSNP_Blood
rs3740390	DBP	CAD	C10orf32	8.3363	7.35067	Distance, eSNP_Blood
rs3740390	DBP	CAD	CYP17A1	8.3363	7.35067	Distance
rs3740390	DBP	CAD	MIR1307	8.3363	7.35067	Cells_Transformed_fibroblasts, Esophagus_Mucosa, Esophagus_Muscularis, Muscle_Skeletal, Skin_Not_Sun_Exposed_Suprapubic, Skin_Sun_Exposed_Lower_leg, Thyroid
rs3740390	DBP	CAD	CYP17A1-AS1	8.3363	7.35067	Testis
rs3740390	DBP	CAD	WBP1L	8.3363	7.35067	Thyroid
rs3740390	DBP	CAD	MARCKSL1P1	8.3363	7.35067	Adipose_Subcutaneous, Adrenal_Gland, Cells_Transformed_fibroblasts, Colon_Transverse, Esophagus_Mucosa, Lung, Nerve_Tibial
rs3740390	DBP	CAD	CNNM2	8.3363	7.35067	Distance
rs3740390	DBP	CAD	C10orf26	8.3363	7.35067	eSNP_Blood
rs2521501	DBP	CAD	HDDC3	9.93554	7.30016	Distance
rs2521501	DBP	CAD	FES	9.93554	7.30016	Distance, eSNP_Blood, eSNP_lymphoblastoid, Adipose_Subcutaneous, Adipose_Visceral_Omentum, Artery_Aorta, Artery_Tibial, Breast_Mammary_Tissue, Cells_Transformed_fibroblasts, Lung, Nerve_Tibial, Pancreas, Skin_Sun_Exposed_Lower_leg, Thyroid
rs2521501	DBP	CAD	MAN2A2	9.93554	7.30016	Distance, eSNP_Blood
rs2521501	DBP	CAD	FURIN	9.93554	7.30016	Distance, eSNP_Blood, Esophagus_Mucosa
rs2521501	DBP	CAD	RCCD1	9.93554	7.30016	eSNP_Blood
rs2521501	DBP	CAD	UNC45A	9.93554	7.30016	Distance, eSNP_Blood
rs11191548	DBP	CAD	CNNM2	17.8416	7.24718	Distance, ENCODE
rs11191548	DBP	CAD	SFXN2	17.8416	7.24718	Cells_Transformed_fibroblasts
rs11191548	DBP	CAD	CYP17A1-AS1	17.8416	7.24718	Testis
rs11191548	DBP	CAD	NT5C2	17.8416	7.24718	Distance, ENCODE, eSNP_Blood
rs11191548	DBP	CAD	MIR1307	17.8416	7.24718	Cells_Transformed_fibroblasts, Esophagus_Mucosa, Esophagus_Muscularis, Muscle_Skeletal, Skin_Not_Sun_Exposed_Suprapubic, Skin_Sun_Exposed_Lower_leg, Thyroid
rs11191548	DBP	CAD	WBP1L	17.8416	7.24718	Thyroid
rs11191548	DBP	CAD	MARCKSL1P1	17.8416	7.24718	Adipose_Subcutaneous, Adrenal_Gland, Cells_Transformed_fibroblasts, Colon_Transverse, Esophagus_Mucosa, Esophagus_Muscularis, Lung, Thyroid
rs11191548	DBP	CAD	ARL3	17.8416	7.24718	Artery_Aorta, Cells_Transformed_fibroblasts
rs11191548	DBP	CAD	C10orf32	17.8416	7.24718	eSNP_Blood
rs11191548	DBP	CAD	USMG5	17.8416	7.24718	ENCODE
rs11191548	DBP	CAD	C10orf26	17.8416	7.24718	eSNP_Blood
rs11191454	DBP	CAD	WBP1L	8.95078	7.22915	Thyroid
rs11191454	DBP	CAD	ARL3	8.95078	7.22915	eSNP_Blood, Artery_Aorta, Cells_Transformed_fibroblasts
rs11191454	DBP	CAD	MIR1307	8.95078	7.22915	Cells_Transformed_fibroblasts, Esophagus_Mucosa, Esophagus_Muscularis, Muscle_Skeletal, Skin_Not_Sun_Exposed_Suprapubic, Skin_Sun_Exposed_Lower_leg, Thyroid
rs11191454	DBP	CAD	C10orf32	8.95078	7.22915	Distance, eSNP_Blood
rs11191454	DBP	CAD	MARCKSL1P1	8.95078	7.22915	Adipose_Subcutaneous, Adipose_Visceral_Omentum, Cells_Transformed_fibroblasts, Colon_Transverse, Esophagus_Mucosa, Lung, Nerve_Tibial, Thyroid
rs11191454	DBP	CAD	AS3MT	8.95078	7.22915	Distance
rs11191454	DBP	CAD	CYP17A1-AS1	8.95078	7.22915	Testis
rs11191454	DBP	CAD	NT5C2	8.95078	7.22915	eSNP_Blood
rs11191454	DBP	CAD	C10orf26	8.95078	7.22915	eSNP_Blood
rs11191454	DBP	CAD	CNNM2	8.95078	7.22915	Distance
rs11191515	DBP	CAD	CYP17A1-AS1	8.92812	7.1945	Testis
rs11191515	DBP	CAD	MIR1307	8.92812	7.1945	Cells_Transformed_fibroblasts, Esophagus_Mucosa, Muscle_Skeletal, Skin_Not_Sun_Exposed_Suprapubic, Skin_Sun_Exposed_Lower_leg, Thyroid
rs11191515	DBP	CAD	C10orf32	8.92812	7.1945	eSNP_Blood
rs11191515	DBP	CAD	MARCKSL1P1	8.92812	7.1945	Adipose_Subcutaneous, Adrenal_Gland, Cells_Transformed_fibroblasts, Colon_Transverse, Esophagus_Mucosa, Esophagus_Muscularis, Lung, Thyroid
rs11191515	DBP	CAD	ARL3	8.92812	7.1945	Artery_Aorta, Cells_Transformed_fibroblasts
rs11191515	DBP	CAD	USMG5	8.92812	7.1945	ENCODE
rs11191515	DBP	CAD	CNNM2	8.92812	7.1945	Distance, ENCODE
rs11191515	DBP	CAD	NT5C2	8.92812	7.1945	ENCODE, eSNP_Blood
rs11191515	DBP	CAD	C10orf26	8.92812	7.1945	eSNP_Blood
rs11191515	DBP	CAD	WBP1L	8.92812	7.1945	Thyroid
rs10883806	DBP	CAD	CYP17A1-AS1	8.41794	7.16749	Testis
rs10883806	DBP	CAD	WBP1L	8.41794	7.16749	Thyroid
rs10883806	DBP	CAD	ARL3	8.41794	7.16749	Artery_Aorta, Cells_Transformed_fibroblasts
rs10883806	DBP	CAD	MARCKSL1P1	8.41794	7.16749	Adipose_Subcutaneous, Adipose_Visceral_Omentum, Cells_Transformed_fibroblasts, Colon_Transverse, Esophagus_Mucosa, Lung, Nerve_Tibial, Thyroid
rs10883806	DBP	CAD	MIR1307	8.41794	7.16749	Cells_Transformed_fibroblasts, Esophagus_Mucosa, Esophagus_Muscularis, Muscle_Skeletal, Skin_Not_Sun_Exposed_Suprapubic, Skin_Sun_Exposed_Lower_leg, Thyroid
rs10883806	DBP	CAD	C10orf26	8.41794	7.16749	eSNP_Blood
rs10883806	DBP	CAD	CNNM2	8.41794	7.16749	Distance
rs10883806	DBP	CAD	C10orf32	8.41794	7.16749	eSNP_Blood
rs10883806	DBP	CAD	NT5C2	8.41794	7.16749	eSNP_Blood
rs11191499	DBP	CAD	CNNM2	8.90658	7.14874	Distance
rs11191499	DBP	CAD	C10orf26	8.90658	7.14874	eSNP_Blood
rs11191499	DBP	CAD	CYP17A1-AS1	8.90658	7.14874	Testis
rs11191499	DBP	CAD	NT5C2	8.90658	7.14874	eSNP_Blood, Testis
rs11191499	DBP	CAD	WBP1L	8.90658	7.14874	Thyroid
rs11191499	DBP	CAD	MIR1307	8.90658	7.14874	Cells_Transformed_fibroblasts, Esophagus_Mucosa, Esophagus_Muscularis, Muscle_Skeletal, Skin_Not_Sun_Exposed_Suprapubic, Skin_Sun_Exposed_Lower_leg, Thyroid
rs11191499	DBP	CAD	MARCKSL1P1	8.90658	7.14874	Adipose_Subcutaneous, Adrenal_Gland, Cells_Transformed_fibroblasts, Colon_Transverse, Esophagus_Mucosa, Esophagus_Muscularis, Lung, Thyroid
rs11191499	DBP	CAD	C10orf32	8.90658	7.14874	eSNP_Blood
rs17115213	DBP	CAD	C10orf32	8.48945	7.12148	Distance, eSNP_Blood
rs17115213	DBP	CAD	MIR1307	8.48945	7.12148	Cells_Transformed_fibroblasts, Esophagus_Mucosa, Esophagus_Muscularis, Muscle_Skeletal, Skin_Not_Sun_Exposed_Suprapubic, Skin_Sun_Exposed_Lower_leg, Thyroid
rs17115213	DBP	CAD	AS3MT	8.48945	7.12148	Distance, ENCODE
rs17115213	DBP	CAD	ARL3	8.48945	7.12148	eSNP_Blood, Artery_Aorta, Cells_Transformed_fibroblasts
rs17115213	DBP	CAD	MARCKSL1P1	8.48945	7.12148	Adipose_Subcutaneous, Adipose_Visceral_Omentum, Cells_Transformed_fibroblasts, Colon_Transverse, Esophagus_Mucosa, Lung, Nerve_Tibial, Thyroid
rs17115213	DBP	CAD	USMG5	8.48945	7.12148	ENCODE
rs17115213	DBP	CAD	CNNM2	8.48945	7.12148	Distance, ENCODE
rs17115213	DBP	CAD	NT5C2	8.48945	7.12148	eSNP_Blood
rs17115213	DBP	CAD	WBP1L	8.48945	7.12148	Thyroid
rs17115213	DBP	CAD	CYP17A1-AS1	8.48945	7.12148	Testis
rs17115213	DBP	CAD	C10orf26	8.48945	7.12148	eSNP_Blood
rs11105328	DBP	CAD	WDR51B	7.37675	7.10902	Distance, eSNP_Blood
rs11105328	DBP	CAD	ATP2B1	7.37675	7.10902	Distance, Artery_Tibial
rs11191514	DBP	CAD	C10orf32	8.90658	7.09909	eSNP_Blood
rs11191514	DBP	CAD	C10orf26	8.90658	7.09909	eSNP_Blood
rs11191514	DBP	CAD	CNNM2	8.90658	7.09909	Distance, ENCODE
rs11191514	DBP	CAD	MARCKSL1P1	8.90658	7.09909	Adipose_Subcutaneous, Adrenal_Gland, Cells_Transformed_fibroblasts, Colon_Transverse, Esophagus_Mucosa, Esophagus_Muscularis, Lung, Thyroid
rs11191514	DBP	CAD	CYP17A1-AS1	8.90658	7.09909	Testis
rs11191514	DBP	CAD	MIR1307	8.90658	7.09909	Cells_Transformed_fibroblasts, Esophagus_Mucosa, Esophagus_Muscularis, Muscle_Skeletal, Skin_Not_Sun_Exposed_Suprapubic, Skin_Sun_Exposed_Lower_leg, Thyroid
rs11191514	DBP	CAD	USMG5	8.90658	7.09909	ENCODE
rs11191514	DBP	CAD	WBP1L	8.90658	7.09909	Thyroid
rs11191514	DBP	CAD	NT5C2	8.90658	7.09909	ENCODE, eSNP_Blood, Testis
rs10509759	DBP	CAD	CNNM2	8.52724	7.06399	Distance
rs10509759	DBP	CAD	C10orf32	8.52724	7.06399	Distance, eSNP_Blood
rs10509759	DBP	CAD	ARL3	8.52724	7.06399	Artery_Aorta, Cells_Transformed_fibroblasts
rs10509759	DBP	CAD	MIR1307	8.52724	7.06399	Cells_Transformed_fibroblasts, Esophagus_Mucosa, Esophagus_Muscularis, Muscle_Skeletal, Skin_Not_Sun_Exposed_Suprapubic, Skin_Sun_Exposed_Lower_leg, Thyroid
rs10509759	DBP	CAD	CYP17A1-AS1	8.52724	7.06399	Testis
rs10509759	DBP	CAD	C10orf26	8.52724	7.06399	eSNP_Blood
rs10509759	DBP	CAD	AS3MT	8.52724	7.06399	Distance
rs10509759	DBP	CAD	NT5C2	8.52724	7.06399	eSNP_Blood
rs10509759	DBP	CAD	MARCKSL1P1	8.52724	7.06399	Adipose_Subcutaneous, Adipose_Visceral_Omentum, Cells_Transformed_fibroblasts, Colon_Transverse, Esophagus_Mucosa, Lung, Nerve_Tibial, Thyroid
rs10509759	DBP	CAD	WBP1L	8.52724	7.06399	Thyroid
rs10883815	DBP	CAD	MARCKSL1P1	8.62525	7.05601	Adipose_Subcutaneous, Adrenal_Gland, Cells_Transformed_fibroblasts, Colon_Transverse, Esophagus_Mucosa, Lung, Nerve_Tibial, Thyroid
rs10883815	DBP	CAD	CYP17A1-AS1	8.62525	7.05601	Testis
rs10883815	DBP	CAD	CNNM2	8.62525	7.05601	Distance
rs10883815	DBP	CAD	MIR1307	8.62525	7.05601	Cells_Transformed_fibroblasts, Esophagus_Mucosa, Esophagus_Muscularis, Muscle_Skeletal, Skin_Not_Sun_Exposed_Suprapubic, Skin_Sun_Exposed_Lower_leg, Thyroid
rs10883815	DBP	CAD	WBP1L	8.62525	7.05601	Thyroid
rs10883815	DBP	CAD	C10orf32	8.62525	7.05601	eSNP_Blood
rs10883815	DBP	CAD	NT5C2	8.62525	7.05601	eSNP_Blood
rs10883815	DBP	CAD	C10orf26	8.62525	7.05601	eSNP_Blood
rs11191472	DBP	CAD	ARL3	8.53313	7.04048	Artery_Aorta, Cells_Transformed_fibroblasts
rs11191472	DBP	CAD	MARCKSL1P1	8.53313	7.04048	Adipose_Subcutaneous, Adipose_Visceral_Omentum, Cells_Transformed_fibroblasts, Colon_Transverse, Esophagus_Mucosa, Lung, Nerve_Tibial, Thyroid
rs11191472	DBP	CAD	AS3MT	8.53313	7.04048	Distance
rs11191472	DBP	CAD	MIR1307	8.53313	7.04048	Cells_Transformed_fibroblasts, Esophagus_Mucosa, Esophagus_Muscularis, Muscle_Skeletal, Skin_Not_Sun_Exposed_Suprapubic, Skin_Sun_Exposed_Lower_leg, Thyroid
rs11191472	DBP	CAD	C10orf32	8.53313	7.04048	Distance, eSNP_Blood
rs11191472	DBP	CAD	CNNM2	8.53313	7.04048	Distance
rs11191472	DBP	CAD	C10orf26	8.53313	7.04048	eSNP_Blood
rs11191472	DBP	CAD	CYP17A1-AS1	8.53313	7.04048	Testis
rs11191472	DBP	CAD	NT5C2	8.53313	7.04048	eSNP_Blood
rs11191472	DBP	CAD	WBP1L	8.53313	7.04048	Thyroid
rs12411886	DBP	CAD	SFXN2	8.48678	7.01863	eSNP_Liver
rs12411886	DBP	CAD	C10orf26	8.48678	7.01863	eSNP_Adipose, eSNP_Blood, eSNP_Brain
rs12411886	DBP	CAD	CYP17A1-AS1	8.48678	7.01863	Testis
rs12411886	DBP	CAD	MARCKSL1P1	8.48678	7.01863	Adipose_Subcutaneous, Adipose_Visceral_Omentum, Adrenal_Gland, Cells_Transformed_fibroblasts, Colon_Transverse, Esophagus_Mucosa, Esophagus_Muscularis, Lung, Thyroid
rs12411886	DBP	CAD	MIR1307	8.48678	7.01863	Cells_Transformed_fibroblasts, Esophagus_Mucosa, Muscle_Skeletal, Skin_Not_Sun_Exposed_Suprapubic, Skin_Sun_Exposed_Lower_leg, Thyroid
rs12411886	DBP	CAD	C10orf32	8.48678	7.01863	Distance, eSNP_Blood
rs12411886	DBP	CAD	AS3MT	8.48678	7.01863	Distance, eSNP_Adipose
rs12411886	DBP	CAD	CNNM2	8.48678	7.01863	Distance, eSNP_Brain
rs12411886	DBP	CAD	WBP1L	8.48678	7.01863	Thyroid
rs12411886	DBP	CAD	ARL3	8.48678	7.01863	Artery_Aorta, Cells_Transformed_fibroblasts
rs12411886	DBP	CAD	NT5C2	8.48678	7.01863	eSNP_Adipose, eSNP_Blood, eSNP_Brain, eSNP_Liver
rs12411886	DBP	CAD	USMG5	8.48678	7.01863	eSNP_Liver
rs11191531	DBP	CAD	C10orf26	9.17457	7.00833	eSNP_Blood
rs11191531	DBP	CAD	WBP1L	9.17457	7.00833	Thyroid
rs11191531	DBP	CAD	MIR1307	9.17457	7.00833	Cells_Transformed_fibroblasts, Esophagus_Mucosa, Esophagus_Muscularis, Muscle_Skeletal, Skin_Not_Sun_Exposed_Suprapubic, Skin_Sun_Exposed_Lower_leg, Thyroid
rs11191531	DBP	CAD	SFXN2	9.17457	7.00833	Cells_Transformed_fibroblasts
rs11191531	DBP	CAD	CNNM2	9.17457	7.00833	Distance
rs11191531	DBP	CAD	MARCKSL1P1	9.17457	7.00833	Adipose_Subcutaneous, Adrenal_Gland, Cells_Transformed_fibroblasts, Colon_Transverse, Esophagus_Mucosa, Esophagus_Muscularis, Lung, Thyroid
rs11191531	DBP	CAD	CYP17A1-AS1	9.17457	7.00833	Testis
rs11191531	DBP	CAD	ARL3	9.17457	7.00833	Artery_Aorta, Cells_Transformed_fibroblasts
rs11191531	DBP	CAD	C10orf32	9.17457	7.00833	eSNP_Blood
rs11191531	DBP	CAD	NT5C2	9.17457	7.00833	Distance, eSNP_Blood
rs11191479	DBP	CAD	MARCKSL1P1	8.53018	7.00745	Adipose_Subcutaneous, Adrenal_Gland, Cells_Transformed_fibroblasts, Colon_Transverse, Esophagus_Mucosa, Lung, Nerve_Tibial, Thyroid
rs11191479	DBP	CAD	USMG5	8.53018	7.00745	ENCODE
rs11191479	DBP	CAD	WBP1L	8.53018	7.00745	Thyroid
rs11191479	DBP	CAD	CYP17A1-AS1	8.53018	7.00745	Testis
rs11191479	DBP	CAD	C10orf32	8.53018	7.00745	eSNP_Blood
rs11191479	DBP	CAD	MIR1307	8.53018	7.00745	Cells_Transformed_fibroblasts, Esophagus_Mucosa, Esophagus_Muscularis, Muscle_Skeletal, Skin_Not_Sun_Exposed_Suprapubic, Skin_Sun_Exposed_Lower_leg, Thyroid
rs11191479	DBP	CAD	C10orf26	8.53018	7.00745	eSNP_Blood
rs11191479	DBP	CAD	CNNM2	8.53018	7.00745	Distance, ENCODE
rs11191479	DBP	CAD	NT5C2	8.53018	7.00745	eSNP_Blood
rs12413409	DBP	CAD	MIR1307	8.69897	6.97062	Cells_Transformed_fibroblasts, Esophagus_Mucosa, Esophagus_Muscularis, Muscle_Skeletal, Skin_Not_Sun_Exposed_Suprapubic, Skin_Sun_Exposed_Lower_leg, Thyroid
rs12413409	DBP	CAD	WBP1L	8.69897	6.97062	Thyroid
rs12413409	DBP	CAD	C10orf26	8.69897	6.97062	eSNP_Adipose, eSNP_Blood, eSNP_Brain
rs12413409	DBP	CAD	CYP17A1-AS1	8.69897	6.97062	Testis
rs12413409	DBP	CAD	C10orf32	8.69897	6.97062	eSNP_Blood
rs12413409	DBP	CAD	ARL3	8.69897	6.97062	Cells_Transformed_fibroblasts
rs12413409	DBP	CAD	AS3MT	8.69897	6.97062	eSNP_Adipose
rs12413409	DBP	CAD	MARCKSL1P1	8.69897	6.97062	Adipose_Subcutaneous, Adrenal_Gland, Cells_Transformed_fibroblasts, Colon_Transverse, Esophagus_Mucosa, Lung, Nerve_Tibial, Thyroid
rs12413409	DBP	CAD	CNNM2	8.69897	6.97062	Distance, eSNP_Brain
rs12413409	DBP	CAD	NT5C2	8.69897	6.97062	eSNP_Adipose, eSNP_Blood, eSNP_Brain
rs10883808	DBP	CAD	C10orf26	8.52288	6.95468	eSNP_Blood
rs10883808	DBP	CAD	MARCKSL1P1	8.52288	6.95468	Adipose_Subcutaneous, Adrenal_Gland, Cells_Transformed_fibroblasts, Colon_Transverse, Esophagus_Mucosa, Lung, Nerve_Tibial, Thyroid
rs10883808	DBP	CAD	ARL3	8.52288	6.95468	Cells_Transformed_fibroblasts
rs10883808	DBP	CAD	WBP1L	8.52288	6.95468	Thyroid
rs10883808	DBP	CAD	MIR1307	8.52288	6.95468	Cells_Transformed_fibroblasts, Esophagus_Mucosa, Esophagus_Muscularis, Muscle_Skeletal, Skin_Not_Sun_Exposed_Suprapubic, Skin_Sun_Exposed_Lower_leg, Thyroid
rs10883808	DBP	CAD	NT5C2	8.52288	6.95468	eSNP_Blood
rs10883808	DBP	CAD	CNNM2	8.52288	6.95468	Distance, ENCODE
rs10883808	DBP	CAD	C10orf32	8.52288	6.95468	eSNP_Blood
rs10883808	DBP	CAD	CYP17A1-AS1	8.52288	6.95468	Testis
rs10883808	DBP	CAD	USMG5	8.52288	6.95468	ENCODE
rs943037	DBP	CAD	ARL3	9.18575	6.9431	Artery_Aorta, Cells_Transformed_fibroblasts
rs943037	DBP	CAD	SFXN2	9.18575	6.9431	Cells_Transformed_fibroblasts
rs943037	DBP	CAD	CNNM2	9.18575	6.9431	Distance, ENCODE
rs943037	DBP	CAD	C10orf32	9.18575	6.9431	eSNP_Blood
rs943037	DBP	CAD	NT5C2	9.18575	6.9431	Distance, ENCODE, eSNP_Blood
rs943037	DBP	CAD	C10orf26	9.18575	6.9431	eSNP_Blood
rs943037	DBP	CAD	USMG5	9.18575	6.9431	ENCODE
rs943037	DBP	CAD	MIR1307	9.18575	6.9431	Cells_Transformed_fibroblasts, Esophagus_Mucosa, Esophagus_Muscularis, Muscle_Skeletal, Skin_Not_Sun_Exposed_Suprapubic, Skin_Sun_Exposed_Lower_leg, Thyroid
rs943037	DBP	CAD	WBP1L	9.18575	6.9431	Thyroid
rs943037	DBP	CAD	MARCKSL1P1	9.18575	6.9431	Adipose_Subcutaneous, Adrenal_Gland, Cells_Transformed_fibroblasts, Colon_Transverse, Esophagus_Mucosa, Esophagus_Muscularis, Lung, Thyroid
rs943037	DBP	CAD	CYP17A1-AS1	9.18575	6.9431	Testis
rs10883832	DBP	CAD	ARL3	9.01502	6.9393	Cells_Transformed_fibroblasts
rs10883832	DBP	CAD	WBP1L	9.01502	6.9393	Thyroid
rs10883832	DBP	CAD	C10orf32	9.01502	6.9393	eSNP_Blood
rs10883832	DBP	CAD	NT5C2	9.01502	6.9393	Distance, ENCODE, eSNP_Blood, Testis
rs10883832	DBP	CAD	MARCKSL1P1	9.01502	6.9393	Adipose_Subcutaneous, Cells_Transformed_fibroblasts, Colon_Transverse, Esophagus_Mucosa, Esophagus_Muscularis, Lung, Muscle_Skeletal, Thyroid
rs10883832	DBP	CAD	C10orf26	9.01502	6.9393	eSNP_Blood
rs10883832	DBP	CAD	CNNM2	9.01502	6.9393	Distance, ENCODE
rs10883832	DBP	CAD	CYP17A1-AS1	9.01502	6.9393	Testis
rs10883832	DBP	CAD	USMG5	9.01502	6.9393	ENCODE
rs10883832	DBP	CAD	MIR1307	9.01502	6.9393	Cells_Transformed_fibroblasts, Colon_Transverse, Esophagus_Mucosa, Esophagus_Muscularis, Muscle_Skeletal, Skin_Not_Sun_Exposed_Suprapubic, Skin_Sun_Exposed_Lower_leg, Thyroid
rs11191593	DBP	CAD	USMG5	9.2652	6.93554	eSNP_Blood
rs12219027	DBP	CAD	MARCKSL1P1	9.18509	6.93554	Adipose_Subcutaneous, Adrenal_Gland, Cells_Transformed_fibroblasts, Colon_Transverse, Esophagus_Mucosa, Esophagus_Muscularis, Lung, Thyroid
rs12219027	DBP	CAD	C10orf26	9.18509	6.93554	eSNP_Blood
rs11191555	DBP	CAD	MARCKSL1P1	9.02273	6.93554	Adipose_Subcutaneous, Cells_Transformed_fibroblasts, Colon_Transverse, Esophagus_Mucosa, Esophagus_Muscularis, Lung, Muscle_Skeletal, Thyroid
rs11191555	DBP	CAD	CNNM2	9.02273	6.93554	Distance
rs11191593	DBP	CAD	C10orf26	9.2652	6.93554	eSNP_Blood
rs12219027	DBP	CAD	C10orf32	9.18509	6.93554	eSNP_Blood
rs12219027	DBP	CAD	CYP17A1-AS1	9.18509	6.93554	Testis
rs11191593	DBP	CAD	NT5C2	9.2652	6.93554	Distance, eSNP_Blood, Testis
rs11191593	DBP	CAD	MARCKSL1P1	9.2652	6.93554	Adipose_Subcutaneous, Cells_Transformed_fibroblasts, Colon_Transverse, Esophagus_Mucosa, Esophagus_Muscularis, Lung, Thyroid
rs12219027	DBP	CAD	WBP1L	9.18509	6.93554	Thyroid
rs11191555	DBP	CAD	MIR1307	9.02273	6.93554	Adipose_Subcutaneous, Cells_Transformed_fibroblasts, Colon_Transverse, Esophagus_Mucosa, Esophagus_Muscularis, Muscle_Skeletal, Skin_Not_Sun_Exposed_Suprapubic, Skin_Sun_Exposed_Lower_leg, Thyroid
rs11191555	DBP	CAD	NT5C2	9.02273	6.93554	Distance, eSNP_Blood, Testis
rs11191555	DBP	CAD	WBP1L	9.02273	6.93554	Thyroid
rs11191593	DBP	CAD	CYP17A1-AS1	9.2652	6.93554	Testis
rs12219027	DBP	CAD	CNNM2	9.18509	6.93554	Distance
rs11191593	DBP	CAD	MIR1307	9.2652	6.93554	Cells_Transformed_fibroblasts, Esophagus_Mucosa, Esophagus_Muscularis, Muscle_Skeletal, Skin_Not_Sun_Exposed_Suprapubic, Skin_Sun_Exposed_Lower_leg, Thyroid
rs11191555	DBP	CAD	C10orf32	9.02273	6.93554	eSNP_Blood
rs11191593	DBP	CAD	WBP1L	9.2652	6.93554	Thyroid
rs11191555	DBP	CAD	C10orf26	9.02273	6.93554	eSNP_Blood
rs12219027	DBP	CAD	ARL3	9.18509	6.93554	Cells_Transformed_fibroblasts
rs12219027	DBP	CAD	NT5C2	9.18509	6.93554	Distance, eSNP_Blood, Testis
rs11191555	DBP	CAD	ARL3	9.02273	6.93554	Cells_Transformed_fibroblasts
rs12219027	DBP	CAD	MIR1307	9.18509	6.93554	Cells_Transformed_fibroblasts, Esophagus_Mucosa, Esophagus_Muscularis, Muscle_Skeletal, Skin_Not_Sun_Exposed_Suprapubic, Skin_Sun_Exposed_Lower_leg, Thyroid
rs11191555	DBP	CAD	CYP17A1-AS1	9.02273	6.93554	Testis
rs12412038	DBP	CAD	CNNM2	9.01728	6.92445	Distance, ENCODE
rs12412038	DBP	CAD	USMG5	9.01728	6.92445	ENCODE
rs12412038	DBP	CAD	ARL3	9.01728	6.92445	Artery_Aorta, Cells_Transformed_fibroblasts
rs12412038	DBP	CAD	CYP17A1-AS1	9.01728	6.92445	Testis
rs12412038	DBP	CAD	WBP1L	9.01728	6.92445	Thyroid
rs12412038	DBP	CAD	C10orf32	9.01728	6.92445	eSNP_Blood
rs12412038	DBP	CAD	C10orf26	9.01728	6.92445	eSNP_Blood
rs12412038	DBP	CAD	NT5C2	9.01728	6.92445	Distance, ENCODE, eSNP_Blood, Testis
rs12412038	DBP	CAD	MARCKSL1P1	9.01728	6.92445	Adipose_Subcutaneous, Cells_Transformed_fibroblasts, Colon_Transverse, Esophagus_Mucosa, Esophagus_Muscularis, Lung, Thyroid
rs12412038	DBP	CAD	MIR1307	9.01728	6.92445	Adipose_Subcutaneous, Cells_Transformed_fibroblasts, Colon_Transverse, Esophagus_Mucosa, Esophagus_Muscularis, Muscle_Skeletal, Skin_Not_Sun_Exposed_Suprapubic, Skin_Sun_Exposed_Lower_leg, Thyroid
rs3781285	DBP	CAD	WBP1L	9.16241	6.91009	Thyroid
rs3781285	DBP	CAD	MARCKSL1P1	9.16241	6.91009	Adipose_Subcutaneous, Adrenal_Gland, Cells_Transformed_fibroblasts, Colon_Transverse, Esophagus_Mucosa, Esophagus_Muscularis, Lung, Thyroid
rs3781285	DBP	CAD	USMG5	9.16241	6.91009	ENCODE
rs3781285	DBP	CAD	ARL3	9.16241	6.91009	Artery_Aorta, Cells_Transformed_fibroblasts
rs3781285	DBP	CAD	C10orf26	9.16241	6.91009	eSNP_Blood
rs3781285	DBP	CAD	MIR1307	9.16241	6.91009	Cells_Transformed_fibroblasts, Esophagus_Mucosa, Muscle_Skeletal, Nerve_Tibial, Skin_Not_Sun_Exposed_Suprapubic, Skin_Sun_Exposed_Lower_leg, Thyroid
rs3781285	DBP	CAD	C10orf32	9.16241	6.91009	eSNP_Blood
rs3781285	DBP	CAD	CNNM2	9.16241	6.91009	Distance, ENCODE
rs3781285	DBP	CAD	CYP17A1-AS1	9.16241	6.91009	Testis
rs3781285	DBP	CAD	NT5C2	9.16241	6.91009	Distance, ENCODE, eSNP_Blood
rs10458729	DBP	CAD	MARCKSL1P1	9.11577	6.89963	Adipose_Subcutaneous, Adrenal_Gland, Cells_Transformed_fibroblasts, Colon_Transverse, Esophagus_Mucosa, Esophagus_Muscularis, Lung, Thyroid
rs10458729	DBP	CAD	C10orf32	9.11577	6.89963	eSNP_Blood
rs10458729	DBP	CAD	CNNM2	9.11577	6.89963	Distance
rs10458729	DBP	CAD	CYP17A1-AS1	9.11577	6.89963	Testis
rs10458729	DBP	CAD	WBP1L	9.11577	6.89963	Thyroid
rs10458729	DBP	CAD	MIR1307	9.11577	6.89963	Cells_Transformed_fibroblasts, Esophagus_Mucosa, Esophagus_Muscularis, Muscle_Skeletal, Skin_Not_Sun_Exposed_Suprapubic, Skin_Sun_Exposed_Lower_leg, Thyroid
rs10458729	DBP	CAD	C10orf26	9.11577	6.89963	eSNP_Blood
rs10458729	DBP	CAD	NT5C2	9.11577	6.89963	Distance, eSNP_Blood, Testis
rs10458729	DBP	CAD	ARL3	9.11577	6.89963	Cells_Transformed_fibroblasts
rs12217501	DBP	CAD	ARL3	9.22988	6.88941	Artery_Aorta
rs12217501	DBP	CAD	NT5C2	9.22988	6.88941	Distance, eSNP_Blood, Testis
rs12217501	DBP	CAD	WBP1L	9.22988	6.88941	Thyroid
rs12217501	DBP	CAD	C10orf32	9.22988	6.88941	eSNP_Blood
rs11066320	DBP	CAD	AL049919	7.34104	6.88941	eSNP_Brain, eSNP_Liver
rs12217501	DBP	CAD	CYP17A1-AS1	9.22988	6.88941	Testis
rs12217501	DBP	CAD	C10orf26	9.22988	6.88941	eSNP_Blood
rs12217501	DBP	CAD	MARCKSL1P1	9.22988	6.88941	Adipose_Subcutaneous, Adrenal_Gland, Cells_Transformed_fibroblasts, Colon_Transverse, Esophagus_Mucosa, Esophagus_Muscularis, Lung, Thyroid
rs12217501	DBP	CAD	MIR1307	9.22988	6.88941	Adipose_Subcutaneous, Cells_Transformed_fibroblasts, Colon_Transverse, Esophagus_Mucosa, Esophagus_Muscularis, Heart_Left_Ventricle, Muscle_Skeletal, Skin_Not_Sun_Exposed_Suprapubic, Skin_Sun_Exposed_Lower_leg, Thyroid
rs11066320	DBP	CAD	ALDH2	7.34104	6.88941	Skin_Sun_Exposed_Lower_leg
rs12217501	DBP	CAD	CNNM2	9.22988	6.88941	Distance
rs12413046	DBP	CAD	ARL3	9.01547	6.88606	Cells_Transformed_fibroblasts
rs12413046	DBP	CAD	CYP17A1-AS1	9.01547	6.88606	Testis
rs12413046	DBP	CAD	MARCKSL1P1	9.01547	6.88606	Adipose_Subcutaneous, Cells_Transformed_fibroblasts, Colon_Transverse, Esophagus_Mucosa, Esophagus_Muscularis, Lung, Muscle_Skeletal, Thyroid
rs12413046	DBP	CAD	C10orf26	9.01547	6.88606	eSNP_Blood
rs12413046	DBP	CAD	CNNM2	9.01547	6.88606	Distance, ENCODE
rs12413046	DBP	CAD	NT5C2	9.01547	6.88606	Distance, ENCODE, eSNP_Blood, Testis
rs12413046	DBP	CAD	C10orf32	9.01547	6.88606	eSNP_Blood
rs12413046	DBP	CAD	WBP1L	9.01547	6.88606	Thyroid
rs12413046	DBP	CAD	USMG5	9.01547	6.88606	ENCODE
rs12413046	DBP	CAD	MIR1307	9.01547	6.88606	Cells_Transformed_fibroblasts, Colon_Transverse, Esophagus_Mucosa, Esophagus_Muscularis, Muscle_Skeletal, Skin_Not_Sun_Exposed_Suprapubic, Skin_Sun_Exposed_Lower_leg, Thyroid
rs11191557	DBP	CAD	MIR1307	9.02136	6.88273	Cells_Transformed_fibroblasts, Colon_Transverse, Esophagus_Mucosa, Esophagus_Muscularis, Muscle_Skeletal, Skin_Not_Sun_Exposed_Suprapubic, Skin_Sun_Exposed_Lower_leg, Thyroid
rs11191557	DBP	CAD	C10orf26	9.02136	6.88273	eSNP_Blood
rs11191558	DBP	CAD	WBP1L	9.02411	6.88273	Thyroid
rs11191558	DBP	CAD	MARCKSL1P1	9.02411	6.88273	Adipose_Subcutaneous, Cells_Transformed_fibroblasts, Colon_Transverse, Esophagus_Mucosa, Esophagus_Muscularis, Lung, Muscle_Skeletal, Thyroid
rs11191557	DBP	CAD	USMG5	9.02136	6.88273	ENCODE
rs11191558	DBP	CAD	MIR1307	9.02411	6.88273	Cells_Transformed_fibroblasts, Colon_Transverse, Esophagus_Mucosa, Esophagus_Muscularis, Muscle_Skeletal, Skin_Not_Sun_Exposed_Suprapubic, Skin_Sun_Exposed_Lower_leg, Thyroid
rs11191558	DBP	CAD	CNNM2	9.02411	6.88273	Distance, ENCODE
rs11191557	DBP	CAD	WBP1L	9.02136	6.88273	Thyroid
rs11191557	DBP	CAD	CNNM2	9.02136	6.88273	Distance, ENCODE
rs11191557	DBP	CAD	C10orf32	9.02136	6.88273	eSNP_Blood
rs11191558	DBP	CAD	CYP17A1-AS1	9.02411	6.88273	Testis
rs11191558	DBP	CAD	C10orf32	9.02411	6.88273	eSNP_Blood
rs11191557	DBP	CAD	NT5C2	9.02136	6.88273	Distance, ENCODE, eSNP_Blood, Testis
rs11191557	DBP	CAD	MARCKSL1P1	9.02136	6.88273	Adipose_Subcutaneous, Cells_Transformed_fibroblasts, Colon_Transverse, Esophagus_Mucosa, Esophagus_Muscularis, Lung, Muscle_Skeletal, Thyroid
rs11191557	DBP	CAD	CYP17A1-AS1	9.02136	6.88273	Testis
rs11191558	DBP	CAD	NT5C2	9.02411	6.88273	Distance, ENCODE, eSNP_Blood, Testis
rs11191558	DBP	CAD	USMG5	9.02411	6.88273	ENCODE
rs11191557	DBP	CAD	ARL3	9.02136	6.88273	Cells_Transformed_fibroblasts
rs11191558	DBP	CAD	ARL3	9.02411	6.88273	Cells_Transformed_fibroblasts
rs11191558	DBP	CAD	C10orf26	9.02411	6.88273	eSNP_Blood
rs11191447	DBP	CAD	MIR1307	8.7986	6.87943	Cells_Transformed_fibroblasts, Esophagus_Mucosa, Esophagus_Muscularis, Muscle_Skeletal, Skin_Not_Sun_Exposed_Suprapubic, Skin_Sun_Exposed_Lower_leg, Thyroid
rs11191447	DBP	CAD	CNNM2	8.7986	6.87943	Distance
rs11191447	DBP	CAD	ARL3	8.7986	6.87943	eSNP_Blood
rs11191447	DBP	CAD	MARCKSL1P1	8.7986	6.87943	Adipose_Subcutaneous, Adrenal_Gland, Cells_Transformed_fibroblasts, Colon_Transverse, Esophagus_Mucosa, Lung, Nerve_Tibial
rs11191447	DBP	CAD	CYP17A1-AS1	8.7986	6.87943	Testis
rs11191447	DBP	CAD	NT5C2	8.7986	6.87943	eSNP_Blood
rs11191447	DBP	CAD	AS3MT	8.7986	6.87943	Distance
rs11191447	DBP	CAD	C10orf32	8.7986	6.87943	Distance, eSNP_Blood
rs11191447	DBP	CAD	WBP1L	8.7986	6.87943	Thyroid
rs11191447	DBP	CAD	C10orf26	8.7986	6.87943	eSNP_Blood
rs8032315	DBP	CAD	FES	6.51999	6.86967	Distance, eSNP_Blood, eSNP_HAEC, Adipose_Subcutaneous, Adipose_Visceral_Omentum, Artery_Tibial, Breast_Mammary_Tissue, Cells_Transformed_fibroblasts, Lung, Nerve_Tibial, Pancreas, Skin_Sun_Exposed_Lower_leg, Thyroid
rs17094683	DBP	CAD	NT5C2	9.07469	6.86967	Distance, eSNP_Blood, Testis
rs8032315	DBP	CAD	MAN2A2	6.51999	6.86967	Distance, eSNP_Blood
rs8032315	DBP	CAD	UNC45A	6.51999	6.86967	eSNP_Blood
rs17094683	DBP	CAD	C10orf32	9.07469	6.86967	eSNP_Blood
rs17094683	DBP	CAD	MIR1307	9.07469	6.86967	Cells_Transformed_fibroblasts, Esophagus_Mucosa, Esophagus_Muscularis, Muscle_Skeletal, Skin_Not_Sun_Exposed_Suprapubic, Skin_Sun_Exposed_Lower_leg, Thyroid
rs8032315	DBP	CAD	FURIN	6.51999	6.86967	Distance, eSNP_Blood, Esophagus_Mucosa
rs17094683	DBP	CAD	WBP1L	9.07469	6.86967	Thyroid
rs17094683	DBP	CAD	MARCKSL1P1	9.07469	6.86967	Adipose_Subcutaneous, Adrenal_Gland, Cells_Transformed_fibroblasts, Colon_Transverse, Esophagus_Mucosa, Esophagus_Muscularis, Lung, Thyroid
rs17094683	DBP	CAD	CNNM2	9.07469	6.86967	Distance
rs17094683	DBP	CAD	CYP17A1-AS1	9.07469	6.86967	Testis
rs17094683	DBP	CAD	C10orf26	9.07469	6.86967	eSNP_Blood
rs12220743	DBP	CAD	NT5C2	9.22548	6.86646	Distance, eSNP_Blood, Testis
rs12220743	DBP	CAD	MIR1307	9.22548	6.86646	Cells_Transformed_fibroblasts, Esophagus_Mucosa, Esophagus_Muscularis, Muscle_Skeletal, Skin_Not_Sun_Exposed_Suprapubic, Skin_Sun_Exposed_Lower_leg, Thyroid
rs12220743	DBP	CAD	CYP17A1-AS1	9.22548	6.86646	Testis
rs12220743	DBP	CAD	MARCKSL1P1	9.22548	6.86646	Adipose_Subcutaneous, Adrenal_Gland, Cells_Transformed_fibroblasts, Colon_Transverse, Esophagus_Mucosa, Esophagus_Muscularis, Lung, Thyroid
rs12220743	DBP	CAD	SFXN2	9.22548	6.86646	eSNP_lymphoblastoid
rs12220743	DBP	CAD	WBP1L	9.22548	6.86646	Thyroid
rs12220743	DBP	CAD	C10orf32	9.22548	6.86646	eSNP_Blood
rs12220743	DBP	CAD	C10orf26	9.22548	6.86646	eSNP_Blood
rs12220743	DBP	CAD	CNNM2	9.22548	6.86646	Distance
rs12220375	DBP	CAD	CYP17A1-AS1	9.00877	6.84164	Testis
rs12220375	DBP	CAD	ARL3	9.00877	6.84164	Cells_Transformed_fibroblasts
rs12220375	DBP	CAD	WBP1L	9.00877	6.84164	Thyroid
rs12220375	DBP	CAD	MARCKSL1P1	9.00877	6.84164	Adipose_Subcutaneous, Cells_Transformed_fibroblasts, Colon_Transverse, Esophagus_Mucosa, Esophagus_Muscularis, Lung, Muscle_Skeletal, Thyroid
rs12220375	DBP	CAD	MIR1307	9.00877	6.84164	Cells_Transformed_fibroblasts, Colon_Transverse, Esophagus_Mucosa, Esophagus_Muscularis, Muscle_Skeletal, Skin_Not_Sun_Exposed_Suprapubic, Skin_Sun_Exposed_Lower_leg, Thyroid
rs12220375	DBP	CAD	NT5C2	9.00877	6.84164	Distance, eSNP_Blood, Testis
rs12220375	DBP	CAD	C10orf26	9.00877	6.84164	eSNP_Blood
rs11191543	DBP	CAD	NT5C2	9.16877	6.82102	Distance, eSNP_Blood
rs11191543	DBP	CAD	C10orf32	9.16877	6.82102	eSNP_Blood
rs11191543	DBP	CAD	C10orf26	9.16877	6.82102	eSNP_Blood
rs11191543	DBP	CAD	CNNM2	9.16877	6.82102	Distance
rs11191543	DBP	CAD	WBP1L	9.16877	6.82102	Thyroid
rs11191543	DBP	CAD	CYP17A1-AS1	9.16877	6.82102	Testis
rs11191543	DBP	CAD	MARCKSL1P1	9.16877	6.82102	Adipose_Subcutaneous, Adrenal_Gland, Cells_Transformed_fibroblasts, Colon_Transverse, Esophagus_Mucosa, Lung, Thyroid
rs11191543	DBP	CAD	ARL3	9.16877	6.82102	Cells_Transformed_fibroblasts
rs11191543	DBP	CAD	MIR1307	9.16877	6.82102	Cells_Transformed_fibroblasts, Esophagus_Mucosa, Esophagus_Muscularis, Muscle_Skeletal, Skin_Not_Sun_Exposed_Suprapubic, Skin_Sun_Exposed_Lower_leg, Thyroid
rs12219304	DBP	CAD	USMG5	6.09583	6.81248	eSNP_Blood
rs12219304	DBP	CAD	NT5C2	6.09583	6.81248	Distance, eSNP_Blood, Testis
rs12219304	DBP	CAD	C10orf26	6.09583	6.81248	eSNP_Blood
rs12219304	DBP	CAD	MIR1307	6.09583	6.81248	Cells_Transformed_fibroblasts, Esophagus_Mucosa, Esophagus_Muscularis, Muscle_Skeletal, Skin_Not_Sun_Exposed_Suprapubic, Skin_Sun_Exposed_Lower_leg, Thyroid
rs12219304	DBP	CAD	MARCKSL1P1	6.09583	6.81248	Adipose_Subcutaneous, Cells_Transformed_fibroblasts, Colon_Transverse, Esophagus_Mucosa, Esophagus_Muscularis, Lung, Thyroid
rs12219304	DBP	CAD	CYP17A1-AS1	6.09583	6.81248	Testis
rs12219304	DBP	CAD	WBP1L	6.09583	6.81248	Thyroid
rs732998	DBP	CAD	MIR1307	8.96257	6.79588	Cells_Transformed_fibroblasts, Esophagus_Mucosa, Esophagus_Muscularis, Muscle_Skeletal, Skin_Not_Sun_Exposed_Suprapubic, Skin_Sun_Exposed_Lower_leg, Thyroid
rs732998	DBP	CAD	CYP17A1-AS1	8.96257	6.79588	Testis
rs732998	DBP	CAD	WBP1L	8.96257	6.79588	Thyroid
rs732998	DBP	CAD	NT5C2	8.96257	6.79588	Distance, eSNP_Blood, Testis, Whole_Blood
rs732998	DBP	CAD	C10orf26	8.96257	6.79588	eSNP_Blood
rs732998	DBP	CAD	MARCKSL1P1	8.96257	6.79588	Adipose_Subcutaneous, Adrenal_Gland, Cells_Transformed_fibroblasts, Colon_Transverse, Esophagus_Mucosa, Esophagus_Muscularis, Lung, Thyroid
rs9633712	DBP	CAD	NT5C2	9.00966	6.78516	Distance, ENCODE, eSNP_Blood, Testis, Whole_Blood
rs9633712	DBP	CAD	USMG5	9.00966	6.78516	ENCODE
rs9633712	DBP	CAD	MARCKSL1P1	9.00966	6.78516	Adipose_Subcutaneous, Adrenal_Gland, Cells_Transformed_fibroblasts, Colon_Transverse, Esophagus_Mucosa, Esophagus_Muscularis, Lung, Thyroid
rs9633712	DBP	CAD	C10orf26	9.00966	6.78516	eSNP_Blood
rs9633712	DBP	CAD	CYP17A1-AS1	9.00966	6.78516	Testis
rs9633712	DBP	CAD	WBP1L	9.00966	6.78516	Thyroid
rs9633712	DBP	CAD	MIR1307	9.00966	6.78516	Cells_Transformed_fibroblasts, Esophagus_Mucosa, Esophagus_Muscularis, Muscle_Skeletal, Skin_Not_Sun_Exposed_Suprapubic, Skin_Sun_Exposed_Lower_leg, Thyroid
rs9633712	DBP	CAD	CNNM2	9.00966	6.78516	Distance, ENCODE
rs11191560	DBP	CAD	C10orf32	8.72125	6.71897	eSNP_Blood
rs11191560	DBP	CAD	MIR1307	8.72125	6.71897	Cells_Transformed_fibroblasts, Colon_Transverse, Esophagus_Mucosa, Esophagus_Muscularis, Muscle_Skeletal, Skin_Not_Sun_Exposed_Suprapubic, Skin_Sun_Exposed_Lower_leg, Thyroid
rs11191560	DBP	CAD	CNNM2	8.72125	6.71897	Distance
rs11191560	DBP	CAD	C10orf26	8.72125	6.71897	eSNP_Blood
rs11191560	DBP	CAD	MARCKSL1P1	8.72125	6.71897	Adipose_Subcutaneous, Cells_Transformed_fibroblasts, Colon_Transverse, Esophagus_Mucosa, Esophagus_Muscularis, Lung, Muscle_Skeletal, Thyroid
rs11191560	DBP	CAD	CYP17A1-AS1	8.72125	6.71897	Testis
rs11191560	DBP	CAD	WBP1L	8.72125	6.71897	Thyroid
rs11191560	DBP	CAD	NT5C2	8.72125	6.71897	Distance, eSNP_Blood, Testis
rs11191560	DBP	CAD	ARL3	8.72125	6.71897	Cells_Transformed_fibroblasts
rs11191580	DBP	CAD	ARL3	9.0381	6.5867	Cells_Transformed_fibroblasts
rs11191580	DBP	CAD	C10orf26	9.0381	6.5867	eSNP_Blood
rs11191580	DBP	CAD	WBP1L	9.0381	6.5867	Thyroid
rs11191580	DBP	CAD	MARCKSL1P1	9.0381	6.5867	Adipose_Subcutaneous, Adrenal_Gland, Cells_Transformed_fibroblasts, Colon_Transverse, Esophagus_Mucosa, Esophagus_Muscularis, Lung, Muscle_Skeletal, Thyroid
rs11191580	DBP	CAD	USMG5	9.0381	6.5867	ENCODE, eSNP_Blood
rs11191580	DBP	CAD	CYP17A1-AS1	9.0381	6.5867	Testis
rs11191580	DBP	CAD	MIR1307	9.0381	6.5867	Cells_Transformed_fibroblasts, Esophagus_Mucosa, Lung, Muscle_Skeletal, Nerve_Tibial, Skin_Not_Sun_Exposed_Suprapubic, Skin_Sun_Exposed_Lower_leg, Thyroid
rs11191580	DBP	CAD	NT5C2	9.0381	6.5867	Distance, ENCODE, eSNP_Blood, Testis
rs11191582	DBP	CAD	WBP1L	9.04239	6.53462	Thyroid
rs11191582	DBP	CAD	NT5C2	9.04239	6.53462	Distance, ENCODE, eSNP_Blood, Testis
rs11191582	DBP	CAD	MARCKSL1P1	9.04239	6.53462	Adipose_Subcutaneous, Adrenal_Gland, Cells_Transformed_fibroblasts, Colon_Transverse, Esophagus_Mucosa, Esophagus_Muscularis, Lung, Muscle_Skeletal, Thyroid
rs11191582	DBP	CAD	CYP17A1-AS1	9.04239	6.53462	Testis
rs11191582	DBP	CAD	USMG5	9.04239	6.53462	ENCODE, eSNP_Blood
rs11191582	DBP	CAD	MIR1307	9.04239	6.53462	Cells_Transformed_fibroblasts, Esophagus_Mucosa, Lung, Muscle_Skeletal, Nerve_Tibial, Skin_Not_Sun_Exposed_Suprapubic, Skin_Sun_Exposed_Lower_leg, Thyroid
rs11191582	DBP	CAD	ARL3	9.04239	6.53462	Cells_Transformed_fibroblasts
rs11191582	DBP	CAD	C10orf26	9.04239	6.53462	eSNP_Blood
rs6227	DBP	CAD	AK054837	6.42136	6.19382	ENCODE
rs6227	DBP	CAD	HDDC3	6.42136	6.19382	Distance, ENCODE
rs6227	DBP	CAD	FURIN	6.42136	6.19382	Distance, ENCODE, eSNP_Blood, Esophagus_Mucosa
rs6227	DBP	CAD	FES	6.42136	6.19382	Distance, ENCODE, eSNP_Blood, Adipose_Subcutaneous, Adipose_Visceral_Omentum, Artery_Aorta, Artery_Tibial, Breast_Mammary_Tissue, Cells_Transformed_fibroblasts, Lung, Nerve_Tibial, Pancreas, Skin_Sun_Exposed_Lower_leg, Thyroid
rs6227	DBP	CAD	MAN2A2	6.42136	6.19382	Distance, ENCODE, eSNP_Blood
rs6227	DBP	CAD	RCCD1	6.42136	6.19382	ENCODE, eSNP_Blood
rs6227	DBP	CAD	UNC45A	6.42136	6.19382	Distance, ENCODE, eSNP_Blood
rs13139571	DBP	CAD	GUCY1A3	5.92082	6.02136	Distance
rs11638635	DBP	CAD	FURIN	5.33068	5.96257	Distance, eSNP_Blood
rs11638635	DBP	CAD	FES	5.33068	5.96257	Distance, eSNP_Blood, Cells_Transformed_fibroblasts, Thyroid, Whole_Blood
rs11638635	DBP	CAD	MAN2A2	5.33068	5.96257	Distance
rs11638635	DBP	CAD	HDDC3	5.33068	5.96257	Distance
rs11638635	DBP	CAD	UNC45A	5.33068	5.96257	Distance
rs2071410	DBP	CAD	FES	6.47496	5.93554	Distance, eSNP_Blood, Adipose_Subcutaneous, Adipose_Visceral_Omentum, Artery_Aorta, Artery_Tibial, Breast_Mammary_Tissue, Cells_Transformed_fibroblasts, Lung, Nerve_Tibial, Pancreas, Skin_Sun_Exposed_Lower_leg, Thyroid
rs2071410	DBP	CAD	RCCD1	6.47496	5.93554	eSNP_Blood
rs2071410	DBP	CAD	FURIN	6.47496	5.93554	Distance, eSNP_Blood, Esophagus_Mucosa
rs2071410	DBP	CAD	MAN2A2	6.47496	5.93554	Distance, eSNP_Blood
rs2071410	DBP	CAD	UNC45A	6.47496	5.93554	eSNP_Blood
rs284851	DBP	CAD	ARL3	7.6517	5.75449	eSNP_Blood
rs284851	DBP	CAD	C10orf26	7.6517	5.75449	Distance, eSNP_Blood
rs284851	DBP	CAD	SFXN2	7.6517	5.75449	eSNP_Blood, Adipose_Visceral_Omentum, Cells_EBV-transformed_lymphocytes, Cells_Transformed_fibroblasts, Esophagus_Mucosa, Pancreas, Thyroid
rs284851	DBP	CAD	WBP1L	7.6517	5.75449	Thyroid
rs284851	DBP	CAD	C10orf32	7.6517	5.75449	Distance, eSNP_Blood
rs284851	DBP	CAD	CYP17A1	7.6517	5.75449	Distance
rs284851	DBP	CAD	MARCKSL1P1	7.6517	5.75449	Cells_Transformed_fibroblasts
rs648997	DBP	CAD	SH2B3	5.1945	5.73283	eSNP_Blood
rs648997	DBP	CAD	ALDH2	5.1945	5.73283	Esophagus_Mucosa, Nerve_Tibial, Skin_Not_Sun_Exposed_Suprapubic, Skin_Sun_Exposed_Lower_leg, Thyroid
rs648997	DBP	CAD	AL049919	5.1945	5.73283	eSNP_Brain, eSNP_Liver
rs648997	DBP	CAD	ATXN2	5.1945	5.73283	Distance, eSNP_Blood
rs648997	DBP	CAD	TMEM116	5.1945	5.73283	eSNP_Adipose, eSNP_Liver, Heart_Atrial_Appendage
rs284861	DBP	CAD	SFXN2	7.78781	5.68825	eSNP_Blood, eSNP_lymphoblastoid, Adipose_Visceral_Omentum, Cells_EBV-transformed_lymphocytes, Cells_Transformed_fibroblasts, Esophagus_Mucosa, Pancreas, Thyroid
rs284861	DBP	CAD	WBP1L	7.78781	5.68825	ENCODE, Thyroid
rs284861	DBP	CAD	ARL3	7.78781	5.68825	eSNP_Blood
rs284861	DBP	CAD	CYP17A1	7.78781	5.68825	Distance, ENCODE
rs284861	DBP	CAD	MARCKSL1P1	7.78781	5.68825	Cells_Transformed_fibroblasts
rs284861	DBP	CAD	C10orf32	7.78781	5.68825	Distance, ENCODE, eSNP_Blood
rs284861	DBP	CAD	AS3MT	7.78781	5.68825	ENCODE
rs284861	DBP	CAD	C10orf26	7.78781	5.68825	Distance, eSNP_Blood
rs10786736	DBP	CAD	NT5C2	7.31069	5.66354	Distance, eSNP_Blood
rs10786736	DBP	CAD	CNNM2	7.31069	5.66354	Distance
rs10786736	DBP	CAD	C10orf32	7.31069	5.66354	eSNP_Blood
rs10786736	DBP	CAD	MIR1307	7.31069	5.66354	Adipose_Subcutaneous, Artery_Tibial, Breast_Mammary_Tissue, Cells_Transformed_fibroblasts, Colon_Sigmoid, Colon_Transverse, Esophagus_Mucosa, Esophagus_Muscularis, Heart_Left_Ventricle, Lung, Muscle_Skeletal, Nerve_Tibial, Skin_Not_Sun_Exposed_Suprapubic, Skin_Sun_Exposed_Lower_leg, Thyroid, Whole_Blood
rs10786736	DBP	CAD	MARCKSL1P1	7.31069	5.66354	Adrenal_Gland, Cells_Transformed_fibroblasts, Colon_Transverse, Esophagus_Mucosa, Lung, Skin_Not_Sun_Exposed_Suprapubic, Thyroid
rs10786736	DBP	CAD	WBP1L	7.31069	5.66354	Thyroid
rs4932178	DBP	CAD	FES	5.73518	5.55752	Distance, ENCODE, eSNP_Adipose, eSNP_Blood, eSNP_Liver, Adipose_Visceral_Omentum, Artery_Aorta, Artery_Tibial, Breast_Mammary_Tissue, Cells_Transformed_fibroblasts, Lung, Nerve_Tibial, Pancreas, Skin_Sun_Exposed_Lower_leg, Thyroid
rs4932178	DBP	CAD	HDDC3	5.73518	5.55752	ENCODE
rs4932178	DBP	CAD	AK054837	5.73518	5.55752	ENCODE
rs4932178	DBP	CAD	UNC45A	5.73518	5.55752	ENCODE, eSNP_Blood
rs4932178	DBP	CAD	MAN2A2	5.73518	5.55752	Distance, ENCODE
rs4932178	DBP	CAD	RCCD1	5.73518	5.55752	ENCODE, eSNP_Blood
rs4932178	DBP	CAD	FURIN	5.73518	5.55752	Distance, ENCODE, eSNP_Adipose, eSNP_Blood, Esophagus_Mucosa
rs1401982	DBP	CAD	WDR51B	5.66154	5.54363	eSNP_Blood
rs1401982	DBP	CAD	ATP2B1	5.66154	5.54363	Distance, eSNP_Blood
rs1926032	DBP	CAD	C10orf26	9.2426	5.46597	eSNP_Blood
rs1926032	DBP	CAD	NT5C2	9.2426	5.46597	Distance, ENCODE, eSNP_Blood
rs1926032	DBP	CAD	C10orf32	9.2426	5.46597	eSNP_Blood
rs1926032	DBP	CAD	CNNM2	9.2426	5.46597	Distance, ENCODE
rs1926032	DBP	CAD	MARCKSL1P1	9.2426	5.46597	Cells_Transformed_fibroblasts, Colon_Transverse, Lung
rs1926032	DBP	CAD	MIR1307	9.2426	5.46597	Cells_Transformed_fibroblasts, Esophagus_Mucosa, Esophagus_Muscularis, Muscle_Skeletal, Skin_Sun_Exposed_Lower_leg, Thyroid
rs1926032	DBP	CAD	USMG5	9.2426	5.46597	ENCODE
rs4842666	DBP	CAD	ATP2B1	8.18709	5.46092	Distance, Artery_Tibial
rs4842666	DBP	CAD	WDR51B	8.18709	5.46092	Distance, eSNP_Blood
rs2681485	DBP	CAD	ATP2B1	5.76955	5.37263	Distance
rs2681485	DBP	CAD	WDR51B	5.76955	5.37263	eSNP_Blood
rs11065898	DBP	CAD	ATXN2	5.25727	5.21484	Distance, ENCODE, eSNP_Blood
rs11065898	DBP	CAD	ALDH2	5.25727	5.21484	Skin_Not_Sun_Exposed_Suprapubic, Skin_Sun_Exposed_Lower_leg, Thyroid
rs11065898	DBP	CAD	HECTD4	5.25727	5.21484	Adipose_Subcutaneous
rs11065898	DBP	CAD	BRAP	5.25727	5.21484	eSNP_HAEC
rs11065898	DBP	CAD	SH2B3	5.25727	5.21484	Distance, ENCODE, eSNP_Blood
rs11065898	DBP	CAD	MAPKAPK5-AS1	5.25727	5.21484	Whole_Blood
rs11065898	DBP	CAD	FAM109A	5.25727	5.21484	eSNP_Blood
rs10744777	DBP	CAD	ERP29	5.20482	5.08672	eSNP_Blood
rs10744777	DBP	CAD	TMEM116	5.20482	5.08672	eSNP_Blood, Esophagus_Muscularis, Heart_Atrial_Appendage, Nerve_Tibial
rs10744777	DBP	CAD	MAPKAPK5	5.20482	5.08672	Distance
rs10744777	DBP	CAD	HECTD4	5.20482	5.08672	Nerve_Tibial
rs10744777	DBP	CAD	ALDH2	5.20482	5.08672	Distance, eSNP_Blood, Artery_Tibial, Esophagus_Mucosa, Skin_Not_Sun_Exposed_Suprapubic, Skin_Sun_Exposed_Lower_leg, Thyroid
rs10744777	DBP	CAD	MAPKAPK5-AS1	5.20482	5.08672	Skin_Sun_Exposed_Lower_leg
rs10744777	DBP	CAD	ACAD10	5.20482	5.08672	Distance
rs4767293	DBP	CAD	TMEM116	5.098	5.04431	Distance, ENCODE, eSNP_Adipose, eSNP_Blood, eSNP_Liver, Artery_Tibial, Esophagus_Muscularis, Heart_Atrial_Appendage, Nerve_Tibial
rs4767293	DBP	CAD	HECTD4	5.098	5.04431	Nerve_Tibial
rs4767293	DBP	CAD	BRAP	5.098	5.04431	Testis
rs4767293	DBP	CAD	C12orf30	5.098	5.04431	Distance
rs4767293	DBP	CAD	ALDH2	5.098	5.04431	ENCODE, eSNP_Blood, Artery_Tibial, Esophagus_Mucosa, Skin_Not_Sun_Exposed_Suprapubic, Skin_Sun_Exposed_Lower_leg
rs4767293	DBP	CAD	ERP29	5.098	5.04431	Distance, ENCODE, eSNP_Blood
rs4767293	DBP	CAD	AL049919	5.098	5.04431	eSNP_Brain, eSNP_Liver
rs4767293	DBP	CAD	MAPKAPK5	5.098	5.04431	eSNP_Adipose
